# Supplementary material for: Inhibition of 2-arachidonoylglycerol degradation enhances glial immunity by single-cell transcriptomic analysis
Source: J Neuroinflammation. 2023 Jan 30;20:17. doi: 10.1186/s12974-023-02701-4 (PMC9885699; doi:10.1186/s12974-023-02701-4)
Supplement: Supplementary file 7 — Additional file 7. ScRNA-supplementary tables. [file 12974_2023_2701_MOESM7_ESM.xlsx]

## Sheet: Supplementary Table 1
Supplementary Table 1: Differentially expressed genes from total cells between tKO and WT mice . Adjusted p-values are Bonferroni corrected.
gene	log2FoldChange	pvalue
mt-Nd3	-1.32005	0
Pfn1	0.829954	4.9e-263
Plp1	0.253726	3.53e-254
Gm47283	0.719656	4.85e-244
Rpl41	-0.630943	8.64e-212
Selenof	0.601947	2.1e-204
Tmem128	0.445092	4.25e-192
Ost4	0.556507	9.4e-186
H3f3a	0.569589	3.03e-173
Gm42418	-0.423854	9.09e-168
Id3	0.877798	4.1e-157
AC149090.1	-0.811722	2.39e-150
Ppia	0.399631	9.42e-150
Hprt	0.529417	2.21e-141
Nmt1	-0.577524	2.13e-139
mt-Nd4l	0.604604	1.09e-134
Sox18	0.887237	5.63e-131
Ppib	0.480195	8.09e-131
Rpa3	0.256491	5.1e-128
Snrpf	0.409991	1.19e-126
Rps21	-0.55559	2.1e-125
Gm10076	0.433051	2.22e-125
Snx3	0.544961	1.79e-124
Srsf9	0.441915	7.75e-120
Bsg	0.78185	6.9e-118
Sdhd	0.331285	1.1e-117
Hbb-bs	1.14643	2.46e-117
Sem1	0.452269	3.25e-117
Col4a2	0.930958	2.22e-109
Serpinh1	0.513376	1.41e-104
Erh	0.311953	1.94e-104
Col4a1	1.03486	1.51e-103
Id1	0.712852	1.02e-102
1810037I17Rik	0.461349	7.66e-100
Rheb	0.394042	1.73e-99
Cmpk1	0.363842	1.48e-96
Rplp1	-0.594024	9.1e-96
Ppic	0.29855	5.7e-95
Hnrnpf	0.421293	5.95e-94
Gm16867	-0.127775	7.23e-93
BC028528	0.519458	1.71e-92
Rps29	-0.546671	6.6e-92
Hk2	-0.768321	2.91e-91
Rcn2	0.549659	1.41e-90
Tmed7	0.359729	1.3e-89
Hacd2	0.554608	2.93e-89
Bccip	0.28267	1.21e-88
Selenok	0.354196	4.44e-88
Tfrc	0.722663	6.14e-88
Yipf4	0.322005	3.53e-87
Txn1	0.374972	5.54e-87
Myl12b	0.499094	7.82e-86
Apoe	0.464351	5.63e-85
Impact	0.231374	7.94e-85
Alyref	0.281349	3.56e-84
Igfbp7	0.782218	7.36e-84
Plat	0.562951	1.05e-82
Atxn2l	0.305428	1.06e-82
Med30	0.218554	1.22e-81
Ctnnd1	0.266388	2.17e-81
Zfp949	0.208802	6.31e-81
Rgcc	0.695977	3.47e-80
Unc50	0.316174	1.86e-79
Itm2a	0.778765	1.7e-78
9530068E07Rik	0.230711	1.74e-78
Ndufa1	0.333729	2.26e-78
2610001J05Rik	0.275312	1.47e-77
Rnf5	0.318582	1.51e-77
Atp5g2	0.369779	1.82e-77
Malat1	-0.329759	6.51e-77
Usf1	0.251194	3.32e-76
Mfsd14a	0.264241	4.9e-76
Gm10600	-0.112613	5.29e-76
Fdx1	0.247219	1.17e-75
Prdx3	0.241519	1.84e-75
Pex13	0.243484	3.1e-75
Ndfip2	0.261419	4.92e-75
Tsc22d1	0.547377	8.77e-73
Tm9sf2	0.271572	9.93e-73
Sparcl1	0.481472	2.1e-72
Rps28	-0.574415	2.03e-71
Cetn3	0.357003	2.54e-70
Uqcrb	0.320947	2.14e-69
Gm15446	0.103669	3.2e-69
Pdcl3	0.249094	1.6e-68
Cox17	0.294527	3.76e-68
Naa20	0.228101	8.61e-68
Adam9	0.162386	1.21e-67
Nid1	0.497211	3.22e-67
Mrps28	0.256459	3.53e-67
Cstb	0.272729	3.95e-67
Lamc1	0.537391	1.08e-66
Sdf2	0.290704	1.98e-66
Ndufc2	0.374136	2.33e-66
Trappc2	0.16336	3.24e-66
Gpcpd1	0.492627	7.34e-66
0610009B22Rik	0.222961	2.09e-65
Sft2d1	0.352329	2.93e-65
Car4	0.777395	4.25e-65
Slc16a1	0.923699	1.45e-63
Myl12a	0.426637	3.52e-63
Paip2	0.331435	3.53e-63
Ppp1r2	0.366074	2.88e-62
Spock2	0.689426	3.67e-62
Snhg6	0.15346	6.99e-62
Clk1	-0.465309	7.04e-62
Hnrnpa2b1	0.314297	7.55e-62
Exosc3	0.166322	8.54e-62
Atp5g3	0.318697	1.71e-61
Sumo2	0.299669	6.27e-61
Ube2n	0.268301	8.25e-61
Sdcbp	0.314942	9.23e-61
Cfap20	0.211337	1.47e-60
Hspb1	0.600852	6.31e-60
Pym1	0.155892	1.09e-59
Slc16a4	0.284141	1.16e-59
Mgst3	0.203348	2.03e-59
Spry2	0.274515	3.14e-59
Sap30	0.198263	3.44e-59
Dusp6	0.393802	5.8e-59
Cav2	0.302732	7.12e-58
Rab28	0.223695	1.06e-57
Ssr3	0.206262	1.93e-57
Ly6c1	0.603781	2.33e-57
Gnas	0.320436	3.6e-57
Ramp2	0.680127	8.44e-57
Abhd3	0.475063	1.16e-56
Actr2	0.290565	1.16e-56
Notum	0.238771	2.75e-56
Agrn	0.37761	4.49e-56
Nrep	0.261635	5.18e-56
Itga4	0.360985	5.52e-56
Ldb1	0.156085	7.11e-56
Slc22a8	0.45048	1.99e-55
Ndufb3	0.278762	3.8e-55
Cdc26	0.238956	6.02e-55
Rpl6	-0.385606	1.03e-54
Csrp2	0.465194	1.41e-54
Cldn5	0.438385	2.06e-54
Ncstn	0.161553	2.88e-53
Eogt	0.310829	4.17e-53
Smim26	0.201609	4.2e-53
Son	-0.372877	7.07e-53
Myl6	0.386332	1.1e-52
Rab11a	0.248578	1.77e-52
Tpm4	0.421542	2.65e-52
Vwa1	0.62778	4.03e-52
Tomm7	0.262583	4.51e-52
Max	0.223363	1.25e-51
Ostf1	0.266633	1.98e-51
Tmc7	0.238803	2.06e-51
Nampt	0.409854	4.09e-51
Cnn3	0.24878	4.66e-51
H1f0	0.237984	1.08e-50
Rbm3	0.223711	4.79e-50
Isca2	0.180417	5.23e-50
Rpl37	-0.372873	5.59e-50
Laptm4a	0.300991	1.59e-49
Gjc1	0.403133	2.32e-49
Rbms1	0.292026	3.29e-49
Ccdc141	0.46265	4e-49
Dynlt1f	0.170005	4.4e-49
Adap2os	-0.390419	5.34e-49
Sema7a	0.367779	2.8e-48
Ndufa8	0.258857	7.02e-48
Fabp7	0.72246	1.03e-47
Lrp8	0.318151	1.21e-47
Maz	0.226736	1.93e-47
Slc9a3r2	0.427071	2.05e-47
4931406P16Rik	0.364696	2.72e-47
Zfp422	0.155237	2.84e-47
Ctla2a	0.470645	2.87e-47
Mfsd2a	0.367665	7.27e-47
Pfdn4	0.155613	1.03e-46
Slco1a4	0.583497	1.13e-46
Cxcl12	0.776291	1.26e-46
Slc25a33	0.239908	1.55e-46
mt-Nd6	0.369859	1.88e-46
Cdk5rap1	0.149571	1.97e-46
Slc31a1	0.237543	2.08e-46
Prdx1	0.294538	2.5e-46
Fzd6	0.292427	3.16e-46
Gng5	0.31808	3.42e-46
Psma5	0.242774	3.77e-46
Lsm8	0.175426	3.79e-46
Rgs12	0.313689	4.19e-46
Tmsb10	0.611261	5.26e-46
Rer1	0.20331	6.65e-46
Tiprl	0.199141	7.89e-46
Trf	-0.68813	9.27e-46
S100a11	0.28551	1.21e-45
Rflnb	0.477371	1.93e-45
Actb	-0.343814	2.36e-45
Ptn	0.467172	2.95e-45
Cpe	0.542316	3.05e-45
Nostrin	0.376535	4.9e-45
Myadm	0.199015	5.94e-45
Tap2	0.162473	9.52e-45
Rap1a	0.319012	9.93e-45
Egfl7	0.348039	1.23e-44
Idi1	0.365277	1.46e-44
Rpl27	0.314368	1.61e-44
Slc15a3	-0.492864	2.46e-44
Lamtor3	0.222471	3.31e-44
Washc3	0.131839	4.4e-44
Dynll1	0.269091	7.95e-44
Slco1c1	0.451973	8.17e-44
Esam	0.382962	8.94e-44
Selenow	0.330253	1.09e-43
Rnf146	0.154442	1.1e-43
Slc38a5	0.311356	1.21e-43
Flt1	0.34093	1.81e-43
Zic2	0.275641	2.44e-43
Rpl37a	-0.338226	2.58e-43
Kitl	0.428999	3.18e-43
Srarp	0.457065	3.82e-43
Mex3d	0.111744	4.61e-43
Ndufab1	0.230732	7.62e-43
Kank3	0.329144	1.19e-42
Sh3gl1	0.133905	1.4e-42
Mrpl27	0.143196	1.47e-42
Sav1	0.183724	1.79e-42
Chmp5	0.29489	2.05e-42
Fkbp5	0.196104	2.12e-42
Mpv17	0.212049	2.38e-42
Fam174a	0.282261	2.78e-42
Pglyrp1	0.629503	2.95e-42
Lix1l	0.143127	3.2e-42
Atp5j	0.267853	4.44e-42
Itgb1	0.284307	5.29e-42
Commd1	0.229159	5.55e-42
Klhl9	0.133884	1.88e-41
Gja1	0.559302	1.92e-41
Ctsb	-0.450206	1.93e-41
Gm10138	-0.389633	2.22e-41
Ocln	0.275128	2.24e-41
Jcad	0.446507	3.73e-41
Crip2	0.220202	4.55e-41
Zfp366	0.2628	4.76e-41
Dmac1	0.174634	4.96e-41
Adgrl2	0.228265	5.03e-41
Orc6	0.153954	5.21e-41
Psmb7	0.251442	6.34e-41
Tmem44	0.17647	6.7e-41
Prom1	0.326698	8.09e-41
Nes	0.306692	1.02e-40
Wwtr1	0.296209	1.12e-40
Ackr3	0.263161	1.21e-40
Bmpr2	0.310392	1.25e-40
Mbd2	0.185533	1.36e-40
Dok4	0.180295	1.76e-40
Tcp11l2	0.175566	2.07e-40
Tspan7	0.48462	2.18e-40
G3bp1	0.211519	2.44e-40
Emcn	0.379791	2.56e-40
Spry1	0.188159	2.65e-40
Tmem184b	0.164845	3.25e-40
Foxf1	0.123393	3.33e-40
H2afv	0.275791	3.6e-40
Glrx5	0.155321	3.62e-40
Slfn5	0.351685	3.85e-40
Sod2	0.213159	4.99e-40
Smim14	0.244372	6.12e-40
Tmem252	0.236101	9.67e-40
Rgs5	1.0074	1.12e-39
Prkar1a	0.243572	1.15e-39
Acyp2	0.200258	1.32e-39
Atn1	0.170541	2.39e-39
Pltp	0.273872	2.72e-39
Aplnr	0.133854	2.77e-39
Bet1	0.186457	2.81e-39
C1qa	-0.607976	3.01e-39
Actn4	0.287697	3.46e-39
Enpp2	-0.384112	3.71e-39
Llgl1	0.153937	4.43e-39
Zeb2	-0.432874	4.66e-39
Cmtm6	0.379733	5.77e-39
Plekhg1	0.185202	6.75e-39
Eloc	0.206532	7.2e-39
Ptpre	-0.453827	7.6e-39
Itga1	0.391268	8.81e-39
Snhg9	0.28443	9.04e-39
Tmem59	0.247664	1.53e-38
Magoh	0.141373	1.54e-38
Nedd4	0.269802	1.83e-38
Nckap5l	0.151751	1.97e-38
Mpc1	0.25766	2.26e-38
Gatm	0.186382	2.55e-38
Ctnnb1	0.374892	2.63e-38
Wdr89	0.16154	2.8e-38
Fau	-0.357206	2.98e-38
Med31	0.148205	4.17e-38
Sptbn1	0.379074	4.3e-38
Spin1	0.184475	4.78e-38
Ewsr1	0.172358	5.57e-38
Palmd	0.293737	6.03e-38
Hnrnpk	0.202728	7.11e-38
Arhgap29	0.299234	7.69e-38
Gm42031	0.248186	9.19e-38
Cdh5	0.34563	1.08e-37
Dab2ip	0.251691	1.21e-37
Stx4a	0.145561	1.31e-37
Arf5	0.192261	1.33e-37
Ltbp4	0.332253	1.52e-37
Pou2f2	-0.536278	2.31e-37
Dab2	0.174781	2.82e-37
Ifitm3	0.269971	3.08e-37
Dpp4	0.131713	3.17e-37
Zfyve21	0.227378	3.26e-37
Morf4l2	0.177945	3.73e-37
Slc39a10	0.362311	5e-37
Map2k1	0.180954	5.24e-37
Mmp15	0.124592	7.86e-37
Rad23a	0.16002	9.65e-37
Tspan12	0.177193	1.12e-36
Rps27l	0.219034	1.13e-36
Cyth4	-0.520282	1.29e-36
Cd93	0.386247	1.55e-36
Ndnf	0.359322	2.13e-36
Atp11b	0.14638	2.25e-36
Nrarp	0.219025	2.93e-36
Npl	0.170883	3.07e-36
Abhd2	0.295927	3.94e-36
Ybx3	0.22462	4.07e-36
Usp19	0.118249	4.89e-36
Rab9	0.221633	5.28e-36
Zdhhc8	0.13209	5.56e-36
Ece1	0.219549	5.81e-36
Myo10	0.249293	6.8e-36
Ptprg	0.337872	9.73e-36
Fzd4	0.206556	1.01e-35
Lars2	-0.447295	1.06e-35
Gng11	0.269093	1.08e-35
Smco4	0.180024	1.28e-35
Lrp5	0.139248	1.74e-35
Slc19a3	0.120234	1.8e-35
Tspan5	0.20586	1.85e-35
Gabpa	0.13764	2.55e-35
Cept1	0.17981	3.16e-35
Slc1a2	0.239423	3.37e-35
Ets1	0.353707	3.8e-35
Fcho2	0.229425	3.81e-35
Sub1	0.169618	6.01e-35
Cdk17	0.11067	6.7e-35
Foxf2	0.157368	8.03e-35
Abhd16a	0.169553	8.69e-35
Adgre5	0.228069	1.08e-34
Hspg2	0.190952	1.72e-34
Ldha	0.25745	1.82e-34
mt-Atp8	-0.362296	2.27e-34
Bambi	0.11864	2.35e-34
Arsb	0.291712	2.35e-34
Bin1	-0.413226	3.09e-34
Rhoc	0.220199	4.48e-34
Znrd1	0.209941	4.83e-34
Epas1	0.216255	5.55e-34
Vim	0.166177	6.46e-34
Ppp1r35	0.115884	8.31e-34
Clec2d	0.271043	9e-34
Irgm1	0.140651	9.1e-34
Rpl7a	0.209704	1e-33
Apcdd1	0.130637	1.04e-33
Jam2	0.188756	1.22e-33
Fam103a1	0.160665	1.25e-33
Pdia4	0.145374	1.34e-33
Fas	0.160355	1.41e-33
Lrrc8c	0.140364	1.69e-33
Ppp2cb	0.137584	2.04e-33
Rab4a	0.134767	2.12e-33
Slc25a5	0.247642	2.55e-33
Mxra7	0.192614	2.63e-33
Churc1	0.166045	3.05e-33
Cd38	0.165119	3.31e-33
Kdr	0.55681	3.7e-33
Reep1	0.127131	3.88e-33
Sox17	0.369093	4.66e-33
Arf4	0.197442	4.72e-33
Golim4	0.215681	4.79e-33
Bloc1s1	0.167447	4.93e-33
Spop	0.242578	5.54e-33
1700020I14Rik	0.225081	6.18e-33
Mafb	-0.839981	8.24e-33
Tmem243	0.167848	8.48e-33
Shank3	0.112432	1.02e-32
Trappc6b	0.168805	1.35e-32
Ostc	0.165244	1.49e-32
Hmgb2	0.276012	1.51e-32
Magi3	0.167545	1.53e-32
Siglech	-0.407912	1.73e-32
Tm2d1	0.185062	1.81e-32
Tspan14	0.143612	2.17e-32
Hba-a1	1.10548	2.33e-32
Arhgap45	-0.489629	2.67e-32
B2m	0.47837	2.68e-32
Cyyr1	0.321161	3.36e-32
Senp3	0.12879	3.82e-32
Arhgap18	0.179841	4.35e-32
Ccny	0.12812	4.92e-32
Tmed2	0.196375	5.04e-32
Adgrl3	0.154252	5.26e-32
Brd9	-0.322802	5.56e-32
Cops7a	0.150491	5.71e-32
Dlc1	0.251279	5.95e-32
Sike1	0.15746	6.47e-32
Chst2	0.390268	6.49e-32
Rpl21	-0.268806	7.46e-32
Cdc42	0.231472	1.05e-31
Rpl9	0.248652	1.39e-31
Ebna1bp2	0.10771	1.42e-31
Sgms1	0.261041	1.45e-31
Cyb5a	0.216362	1.56e-31
Nbdy	0.157793	1.6e-31
Plpp6	0.159995	1.82e-31
Mex3c	0.136505	1.9e-31
Kdelr2	0.118282	1.93e-31
Atp1b2	0.510684	1.94e-31
Ssr2	0.107193	1.97e-31
Fbxl14	0.104853	2.21e-31
Mcf2l	0.259913	2.3e-31
Cd302	0.24702	2.39e-31
Coa6	0.161857	3.41e-31
Atad1	0.148234	3.56e-31
Rps27	-0.310765	3.66e-31
Fyn	0.241573	4.41e-31
Btg3	0.134342	4.52e-31
Hopx	0.447263	6.47e-31
Nfkbid	-0.371117	6.66e-31
Mcc	0.168719	7.18e-31
Mospd2	0.126943	9.81e-31
Akap12	0.190274	9.95e-31
Rnf103	0.111853	1.02e-30
Trpm7	0.197849	1.06e-30
Rbm7	0.115533	1.07e-30
Ran	0.146226	1.16e-30
Vcl	0.218855	1.16e-30
Maoa	0.21194	1.17e-30
Nid2	0.123715	1.21e-30
Mtdh	-0.317145	1.23e-30
Ginm1	0.151694	1.25e-30
Araf	0.173049	1.29e-30
Cd59a	0.160077	1.3e-30
Mrpl9	0.137632	1.36e-30
Rai1	0.113718	1.52e-30
Sptssa	0.157536	1.58e-30
Rnf7	0.118185	1.62e-30
Atp6v0e	0.195047	1.93e-30
Cdc42ep4	0.206642	2.13e-30
Ccdc85b	0.226956	2.13e-30
Polr2d	0.11627	2.34e-30
Mapk1	0.120667	2.43e-30
Parvb	0.305518	2.65e-30
Tceal1	0.141122	2.68e-30
Ly75	0.142809	3.1e-30
Adgrl4	0.3342	3.7e-30
Agfg1	0.222846	3.99e-30
Eva1b	0.280432	4.7e-30
Pros1	0.213528	5.29e-30
Ifitm2	0.251934	5.8e-30
Tmem14c	0.138327	6.2e-30
Slc33a1	0.167481	6.23e-30
Cmc1	0.145093	6.24e-30
Slc2a1	0.504698	6.94e-30
Atp5g1	0.208302	7.02e-30
Rpl30	-0.309999	7.62e-30
Tgfbr1	-0.507159	8.23e-30
Anapc16	0.130901	8.95e-30
Lsm5	0.106256	9.28e-30
Cdkn2b	0.152219	1.21e-29
Emc7	0.229691	1.23e-29
Fam43a	0.123828	1.46e-29
Fam120a	0.114381	1.58e-29
Galnt1	0.151613	1.6e-29
Ppp1r15b	0.130539	1.63e-29
H2-T23	0.227785	1.85e-29
C1galt1c1	0.106737	2.11e-29
Cebpz	-0.348506	2.24e-29
Rrbp1	-0.390017	2.35e-29
Ctss	-0.497923	2.37e-29
Zbed3	0.152009	2.38e-29
Tpra1	0.139135	3e-29
Utrn	0.157879	3.07e-29
Pxdc1	0.117807	3.9e-29
Eng	0.315074	3.99e-29
Heg1	0.211142	4.41e-29
Tnfrsf19	0.20934	4.7e-29
Bpnt1	0.139088	4.71e-29
Zcchc14	0.115913	5.35e-29
Azi2	0.161837	5.52e-29
Grrp1	0.199943	5.54e-29
Rasip1	0.216685	5.83e-29
Ddah2	0.176904	6.02e-29
Timp2	-0.331353	6.21e-29
Bst2	0.299608	6.85e-29
Rpl35a	-0.289458	7.03e-29
Rras	0.180017	7.04e-29
Fcer1g	-0.399038	7.05e-29
Bhlhe40	0.204874	7.75e-29
Yaf2	0.16762	7.98e-29
Lnpep	0.124099	9.01e-29
Nip7	0.124683	1.05e-28
Mxd4	0.200292	1.05e-28
Polr2h	0.128424	1.07e-28
Wfdc1	0.244826	1.22e-28
Zfp362	0.141598	1.36e-28
Stard8	0.14697	1.57e-28
Adgrf5	0.214749	1.65e-28
0610010K14Rik	0.118834	1.77e-28
Pcdh19	0.154519	1.82e-28
Hmgcs1	0.370745	2.04e-28
Cwc15	0.200922	2.06e-28
Oaf	0.17637	2.13e-28
Lysmd2	0.184854	2.35e-28
Mtpn	0.139896	2.47e-28
Hnrnph3	0.187574	2.58e-28
1500011K16Rik	0.181457	2.82e-28
Slc6a6	0.54583	2.91e-28
Olfml3	-0.419162	3.09e-28
Myh10	0.187764	3.2e-28
Rnaset2a	0.142704	3.2e-28
Ccr1	0.206044	3.26e-28
Luzp1	0.198958	3.34e-28
Adcy6	0.113944	3.76e-28
F3	0.802982	3.92e-28
Cap1	0.228414	4.99e-28
Ptk2	0.1697	5.23e-28
Lims1	0.215527	5.92e-28
Tiam1	0.250109	6.27e-28
Prdx4	0.118944	6.6e-28
Btf3	0.173129	8.01e-28
Raph1	0.165629	8.78e-28
Cobll1	0.215711	9.17e-28
Tmem165	0.132768	9.42e-28
Icam2	0.202246	1.02e-27
Apopt1	0.148133	1.12e-27
Ly6a	0.144458	1.12e-27
Tmtc2	0.175547	1.13e-27
Ptgfrn	0.11901	1.22e-27
Sema3c	0.351201	1.3e-27
Irf8	-0.426262	1.33e-27
Ppp1cb	0.188566	1.35e-27
Cers2	0.176691	1.42e-27
Fut8	0.235647	1.49e-27
Ephb4	0.115549	1.6e-27
Tie1	0.171432	1.76e-27
Osmr	0.134522	1.79e-27
Slc1a1	0.213473	1.81e-27
Stard4	0.149902	2.19e-27
Gm14964	0.208571	2.3e-27
Ppfibp1	0.158752	2.4e-27
Aph1a	0.140574	2.71e-27
Scarf1	0.123418	2.75e-27
Akr1c14	0.125516	3.05e-27
Clic4	0.280728	3.53e-27
Pld4	-0.386358	3.76e-27
Grb10	0.120948	4.15e-27
Man2a1	0.146038	4.34e-27
Rhoa	0.227602	4.46e-27
Tle4	-0.352205	4.93e-27
Dnajb11	0.154223	5.3e-27
Tmem119	-0.36668	6.14e-27
Mrpl57	0.118142	6.18e-27
Ier5l	0.133302	6.32e-27
Strap	0.148343	6.6e-27
Ppp4c	0.109974	7.28e-27
Mospd1	0.141704	8.47e-27
Ccdc90b	0.155402	8.63e-27
Igf1r	0.333336	8.96e-27
Mib1	0.114178	9.48e-27
Cox6a1	0.251663	9.57e-27
Mrpl17	0.195441	9.93e-27
Tjp1	0.234123	1.04e-26
Spred2	0.126272	1.09e-26
Ldlrad3	0.14319	1.12e-26
Fcrls	-0.361763	1.16e-26
Anxa2	0.126273	1.16e-26
Gpr183	-0.437908	1.19e-26
Calu	0.123331	1.2e-26
Dgkh	0.117975	1.23e-26
Fh1	0.125396	1.71e-26
Gar1	0.126674	1.75e-26
Afap1l1	0.252609	1.78e-26
Tbx3	0.152259	1.86e-26
Ctsd	-0.348653	1.89e-26
Cpd	0.168188	2.4e-26
Rab18	0.178962	2.5e-26
Abi3	-0.367527	2.51e-26
Rusc2	0.103012	2.65e-26
Arf1	0.172599	2.74e-26
Esd	0.155286	2.84e-26
Rabggtb	0.10775	2.87e-26
Gtf2b	0.11183	2.88e-26
Lef1	0.204177	3.11e-26
Znrf1	0.147151	3.2e-26
Pls3	0.210756	3.29e-26
Etfa	0.115982	3.51e-26
Myo1e	0.137526	4.03e-26
Pdcd6ip	0.162958	4.19e-26
Abhd17a	0.214797	4.54e-26
St8sia4	0.247716	4.56e-26
Laptm5	-0.349421	4.66e-26
Axin2	0.147842	4.78e-26
Phc2	0.103408	4.81e-26
Tns2	0.169719	5.05e-26
Srsf1	0.144331	5.64e-26
Sdf2l1	0.205286	5.74e-26
Ubash3b	-0.357982	5.97e-26
Ttyh3	0.226841	6.56e-26
Inpp5d	-0.41703	6.89e-26
Kctd5	0.142182	7.3e-26
Hexa	-0.350886	7.73e-26
Sri	0.220361	8.06e-26
Msi2	0.255464	8.24e-26
Cox6c	0.249391	8.25e-26
Ube2r2	0.114922	8.43e-26
Cdh2	0.226246	9.33e-26
Ptprb	0.25192	9.47e-26
Pank3	0.10536	1.03e-25
Crtap	0.113296	1.15e-25
Tob1	0.129164	1.48e-25
Pts	0.192542	1.6e-25
Nudcd3	-0.301137	1.73e-25
Psmb2	0.141909	1.76e-25
Cmtm3	0.134136	1.79e-25
Gtf2a2	0.147341	2.36e-25
Nde1	0.11631	3.16e-25
Rnf130	0.22498	3.23e-25
Trem2	-0.370343	3.43e-25
Sf3b6	0.189216	3.62e-25
Psmd9	0.108191	3.75e-25
Far2	0.148432	3.79e-25
Cthrc1	0.123331	3.85e-25
Abhd8	0.144946	4.19e-25
Tsc22d3	0.194082	4.51e-25
Plekhg5	0.148044	5.59e-25
Tpm1	0.198646	6.07e-25
Tnrc6a	-0.309272	6.5e-25
Plek	-0.433092	6.54e-25
Sumo1	0.145732	7.11e-25
Mir142hg	-0.169273	8e-25
H2-T22	0.128687	8.26e-25
Gpn3	0.107137	8.67e-25
Yes1	0.110784	9.26e-25
Cox5a	0.217394	9.69e-25
Pbx1	0.21871	1.01e-24
Mrpl36	0.192241	1.05e-24
Rasal2	0.132671	1.08e-24
Slc38a3	0.126272	1.12e-24
Efr3b	0.169222	1.23e-24
Esyt2	0.203225	1.28e-24
Pcdh1	0.160758	1.3e-24
Cox7c	0.21489	1.35e-24
Dnajc24	0.145605	1.55e-24
Grasp	0.2021	1.59e-24
Dock6	0.131655	1.83e-24
Ppp6c	0.115937	2.22e-24
Cd151	0.129622	2.35e-24
Foxq1	0.243461	2.57e-24
Nsa2	-0.331226	2.99e-24
Spcs3	0.124106	3.03e-24
Bcas2	0.171503	3.06e-24
Hsd11b1	0.295077	3.49e-24
Slc30a1	0.121848	3.55e-24
Arhgef5	0.131964	3.65e-24
Sp3	0.123256	3.82e-24
Fam241a	0.122013	4.26e-24
Slc7a1	0.266009	5.29e-24
Ppt1	-0.303224	5.59e-24
Myo1b	0.284698	6.5e-24
Clptm1l	0.14747	6.73e-24
3222401L13Rik	-0.276206	7.35e-24
Pecam1	0.202722	8.23e-24
Tek	0.198507	8.85e-24
Plxdc2	-0.296468	9.15e-24
Polr2g	0.129824	9.44e-24
Gnb2	0.184801	9.68e-24
Prex2	0.143619	1.02e-23
Elk4	0.101515	1.04e-23
Dync1i2	-0.277615	1.15e-23
Fcgr3	-0.330257	1.15e-23
Slc39a8	0.162912	1.48e-23
Hmcn1	0.207488	1.5e-23
Ncf1	-0.449263	1.53e-23
Csnk1g2	0.146154	1.58e-23
Srp19	0.162918	1.64e-23
Cd320	0.15191	1.72e-23
Vat1	0.151027	1.74e-23
Net1	0.195029	1.87e-23
Fyb	-0.366214	2.05e-23
Cd34	0.34208	2.08e-23
Mat2b	0.218257	2.3e-23
Mef2c	-0.417658	2.39e-23
Aaed1	0.173169	2.55e-23
Lama4	0.152034	2.63e-23
Cs	0.165427	2.93e-23
Nrp1	0.27004	2.96e-23
Sox9	0.445022	3.12e-23
Gna12	0.199044	3.3e-23
Pcdhga12	0.113172	3.58e-23
Stk25	0.113426	3.67e-23
Pcnp	0.156304	3.88e-23
Dgcr6	0.116104	4.12e-23
Actr10	0.136773	5.06e-23
Abt1	0.124142	5.28e-23
Mbnl1	-0.325414	5.45e-23
Fam92a	0.112027	5.6e-23
Esyt1	0.111364	5.62e-23
Fdps	0.189901	6.14e-23
Banf1	0.156996	6.39e-23
Meox1	0.120975	7.75e-23
Pon2	0.268976	7.9e-23
Lims2	0.153044	7.95e-23
Nomo1	0.142084	8.91e-23
1190007I07Rik	0.105779	9.03e-23
Jmy	0.185445	9.46e-23
Maf	-0.364587	9.68e-23
Mrps14	0.148321	9.8e-23
Nt5c	0.138569	9.93e-23
Scp2	0.237385	9.97e-23
Alas1	0.205472	1.05e-22
Fgd5	0.155311	1.07e-22
Sap18	0.122594	1.08e-22
Clec14a	0.161469	1.13e-22
Trib2	0.135256	1.44e-22
Cd37	-0.328813	1.47e-22
Trp53inp2	0.1273	1.51e-22
Vps26a	0.120995	1.68e-22
Ushbp1	0.167593	1.87e-22
Dpy30	0.132806	2.03e-22
Smtn	0.131352	2.15e-22
Psmb3	0.162009	2.56e-22
Rsu1	0.133334	3.15e-22
Lmo4	-0.360899	3.15e-22
Lxn	0.18057	3.5e-22
Ptprm	0.176313	3.63e-22
Igfbp4	0.127833	3.87e-22
Kctd12b	0.170254	3.94e-22
Pex5l	-0.526877	3.95e-22
Ebf1	0.165444	3.99e-22
Arxes2	0.253579	4.09e-22
Caprin1	0.123822	4.15e-22
Polr1d	0.105141	4.31e-22
Isca1	0.133386	4.37e-22
Anxa5	0.135226	5.3e-22
Ap3s1	0.119866	5.61e-22
Usp25	0.116475	5.7e-22
Ubald2	0.123933	6.11e-22
Tdrp	0.205312	6.25e-22
Hspa12b	0.176644	6.53e-22
Sdhaf4	0.103188	6.8e-22
Dynlt3	0.17586	6.89e-22
Cth	0.14185	6.93e-22
Rtl8a	0.220306	7.06e-22
Cgnl1	0.102722	8.15e-22
Abcb1a	0.115906	8.5e-22
Mprip	0.198782	8.71e-22
Rtl8b	0.17337	9.71e-22
Slc16a2	0.131994	9.76e-22
Jag2	0.162891	1.13e-21
Tmem55a	0.112065	1.16e-21
Cav1	0.128305	1.25e-21
Apbb1ip	-0.260712	1.3e-21
Timm17a	0.17031	1.31e-21
Bag2	0.111946	1.35e-21
Rbm39	0.158493	1.37e-21
Cabin1	0.135133	1.39e-21
Pdcd10	0.158694	1.46e-21
Vdac1	0.132825	1.49e-21
Asf1a	0.121569	1.53e-21
1110008F13Rik	0.155906	1.77e-21
Polr2k	0.140766	1.83e-21
Smim10l1	0.139353	1.84e-21
Lhfp	0.279927	1.92e-21
Cnbp	0.179261	1.97e-21
Tsen15	0.116588	2.01e-21
Itgb5	-0.334938	2.08e-21
Srsf4	0.138214	2.31e-21
Stt3b	0.129215	2.34e-21
Palm	0.220395	2.42e-21
Spry4	0.118723	2.77e-21
Ppdpf	0.220419	3.25e-21
Ablim1	0.233496	3.28e-21
Asah1	0.22572	3.47e-21
Swap70	0.152041	3.5e-21
Isyna1	0.143845	3.5e-21
Vangl2	0.106896	3.64e-21
Bvht	0.19103	3.73e-21
Gpx8	0.104404	3.75e-21
Atp5d	0.17522	4.16e-21
Csmd3	-0.299793	4.22e-21
Rnf114	0.10024	4.46e-21
Arhgef12	0.168814	4.53e-21
Mageh1	0.178578	5.9e-21
Svbp	0.155944	5.94e-21
Ttc7b	0.100345	6.63e-21
Mob4	0.162651	6.66e-21
Arl2bp	0.158275	7e-21
Klf4	0.169732	7.64e-21
Mrps31	0.111535	8.77e-21
Fry	0.229565	9.02e-21
Arl4a	0.155372	1.01e-20
Dag1	0.170039	1.04e-20
Pop5	0.161888	1.07e-20
Foxc1	0.1251	1.07e-20
C030029H02Rik	-0.222983	1.11e-20
Spcs1	0.163721	1.37e-20
Gsta4	0.221734	1.44e-20
Hey1	0.158217	1.45e-20
Afdn	0.225849	1.58e-20
Tcim	0.162828	1.65e-20
Arl3	0.135473	1.79e-20
Ccdc28b	0.103895	2e-20
Dock10	-0.29656	2.22e-20
Casc4	0.125868	2.37e-20
Tulp3	0.119845	2.41e-20
Dusp11	0.160146	2.45e-20
Fnbp1l	0.170473	2.51e-20
Tmem245	0.139307	2.75e-20
Gata2	0.132699	2.77e-20
Zc3h7b	0.114181	3.21e-20
Msrb3	0.120227	3.3e-20
Clic5	0.15616	3.34e-20
Bax	0.149585	3.41e-20
Cdkn1a	0.364047	3.48e-20
Ube2a	0.130924	3.71e-20
Erp44	0.137475	3.76e-20
Rab31	0.171812	3.96e-20
Adam10	0.147937	4.17e-20
Gnb4	0.12622	4.49e-20
Piezo1	0.108806	4.55e-20
Crim1	0.120942	4.68e-20
Iqgap1	0.165685	4.68e-20
Manf	0.167394	4.81e-20
Eif5a	0.146033	4.86e-20
Fam46a	-0.361945	4.93e-20
Chchd1	0.1479	5.08e-20
Eef1akmt2	0.144597	5.36e-20
Map1lc3a	0.152818	5.37e-20
Grn	-0.303169	6.04e-20
Nr1d1	0.189759	6.12e-20
C1d	0.153894	6.26e-20
Ryk	0.14722	6.69e-20
Insr	0.114975	6.9e-20
Vasp	0.127226	7.39e-20
Cadm4	0.264157	8.2e-20
Samd9l	0.144138	8.86e-20
Lyn	-0.477796	9.1e-20
Gabarapl2	0.174941	1.01e-19
Cd200	0.147079	1.13e-19
Fgd6	0.114797	1.17e-19
Dr1	0.120142	1.17e-19
Ube2i	0.120184	1.18e-19
Klhl5	0.165554	1.23e-19
Hapln1	0.33118	1.26e-19
Hmgcs2	0.150567	1.4e-19
Atp5h	0.181145	1.44e-19
Samsn1	-0.350135	1.55e-19
Sat1	-0.454264	1.74e-19
Slc39a12	0.348947	2e-19
Smim4	0.167511	2e-19
Fn1	0.170422	2.04e-19
Wdr45b	-0.225403	2.19e-19
Oaz2	0.160283	2.3e-19
Xpot	0.103416	2.38e-19
Actr1b	0.147986	2.42e-19
Rgs7bp	0.146719	2.42e-19
Tagln3	0.313306	3.3e-19
Tmcc3	-0.312197	3.57e-19
Ssna1	0.147603	3.57e-19
Hdac2	0.144538	4.04e-19
Trp53inp1	0.101081	4.57e-19
Srsf5	0.16026	4.61e-19
Hpgds	-0.334626	4.7e-19
Rpl38	-0.190521	4.74e-19
1110065P20Rik	0.139851	4.77e-19
M6pr	0.125786	4.93e-19
2310022B05Rik	0.115981	5.67e-19
Sar1a	0.117524	6.08e-19
Ecm1	0.107841	6.5e-19
Ndufb11	0.213565	6.83e-19
Creb3l2	0.114986	7.03e-19
2510009E07Rik	0.134687	7.14e-19
Itsn1	0.131731	7.39e-19
Mpzl1	0.190659	7.7e-19
Zic3	0.103657	8.52e-19
Ifnar1	0.146197	8.88e-19
Rbm17	0.105325	1.11e-18
Gstm1	0.17247	1.23e-18
Tprgl	0.165146	1.25e-18
Psap	-0.226419	1.29e-18
Tmx3	0.132145	1.29e-18
Stard13	0.108145	1.31e-18
Rps9	-0.282484	1.58e-18
Lrrc58	0.172289	1.64e-18
Sox7	0.10518	1.94e-18
Pnpla8	0.132479	2.13e-18
Tank	0.136519	2.15e-18
Hip1	0.14263	2.18e-18
Iscu	0.147136	2.24e-18
Hist1h4d	-0.150076	2.53e-18
Stx3	0.133095	2.66e-18
Naaa	0.127434	2.79e-18
Rora	0.153769	2.92e-18
Mrpl33	0.154223	2.93e-18
Yae1d1	0.116099	2.97e-18
Ilk	0.113724	3e-18
Tgfb1	-0.484463	3.05e-18
Fstl1	0.166575	3.34e-18
Lamb1	0.137913	3.38e-18
Gnb1	0.181799	3.45e-18
Pex2	0.120554	3.56e-18
Ptpn18	-0.303308	3.78e-18
Rgs3	0.146679	3.79e-18
Xdh	-0.115502	4.05e-18
Vtn	0.3074	4.65e-18
Mydgf	0.121431	4.88e-18
Sorbs2	0.252899	6.03e-18
Nudt3	0.171867	6.41e-18
Rida	0.160397	6.88e-18
Adcy4	0.120754	6.96e-18
Fcgrt	0.185352	8.21e-18
Bsdc1	0.105027	8.21e-18
Timm10	0.104077	9.03e-18
Rhoh	-0.324482	9.31e-18
Slc16a9	0.138139	9.68e-18
Sh3bgrl	0.119142	1e-17
Lsr	0.131227	1.06e-17
Ggh	0.154868	1.11e-17
Csf1r	-0.31057	1.13e-17
Vgll4	-0.283591	1.23e-17
Eva1a	0.310816	1.25e-17
Mrps26	0.102639	1.27e-17
Lag3	-0.298239	1.41e-17
Fabp5	0.51122	1.46e-17
Lrrn3	0.189498	1.54e-17
Rasl11a	0.110447	1.54e-17
Sgpp2	0.140046	1.56e-17
Nphp3	0.104069	1.66e-17
Fam13c	0.101001	1.75e-17
Rbbp9	0.103979	1.79e-17
Pla2g7	0.48845	1.87e-17
Rgs10	-0.291833	1.89e-17
Ctsz	-0.383084	2.28e-17
Klf2	0.148038	2.33e-17
Phldb2	0.179698	2.81e-17
Unc13c	0.188804	2.81e-17
Tanc2	-0.3171	2.87e-17
Lsm3	0.132064	2.94e-17
Atl2	0.148122	3.01e-17
Psmb1	0.145352	3.2e-17
Eci2	0.135896	3.23e-17
Ndufa4	0.195494	3.25e-17
Bcl7c	0.14386	3.45e-17
Usp2	-0.313771	3.66e-17
A830082K12Rik	0.10236	4.03e-17
Calm3	0.150647	4.37e-17
Psma2	0.116936	4.74e-17
Fmo2	-0.111049	4.87e-17
Gch1	0.11082	5.05e-17
Cmtm8	0.175514	5.11e-17
Pdia6	0.133182	5.43e-17
Bok	0.136785	6.1e-17
Hccs	0.105687	6.12e-17
Glul	0.25221	6.14e-17
Arpc3	0.176698	6.21e-17
Gpm6a	0.448883	6.61e-17
Ptgs1	-0.315324	6.99e-17
Pitpna	0.141167	7.37e-17
Gm26778	-0.33167	8.76e-17
Pdia3	0.16358	1.07e-16
Rnaset2b	0.10742	1.09e-16
Scamp2	-0.31621	1.15e-16
Cnot3	-0.259082	1.32e-16
Aif1	-0.24263	1.44e-16
Ppp1r13b	0.117808	1.5e-16
Glud1	0.189521	1.68e-16
Pag1	-0.339833	1.83e-16
Hbb-bt	0.989379	1.88e-16
Ccdc32	0.100583	1.92e-16
Pttg1ip	0.105284	1.93e-16
Mdk	0.298292	1.95e-16
Abi1	0.135623	1.97e-16
She	0.10614	2.06e-16
Pde6d	0.109282	2.31e-16
Gemin7	0.145866	2.33e-16
Spi1	-0.274211	2.34e-16
Selenom	0.132324	2.6e-16
Lyz2	-0.235626	2.79e-16
Tns1	0.119403	2.81e-16
Sestd1	0.12591	2.82e-16
Sdhc	0.159007	2.84e-16
Adk	0.222324	2.94e-16
Hnrnpa1	0.154835	2.97e-16
Egln1	0.11045	3.17e-16
Plxnd1	0.114945	3.21e-16
Smarcad1	0.109971	3.3e-16
Cyp51	0.172233	3.31e-16
Fgd2	-0.302728	3.81e-16
Uba52	0.190559	3.94e-16
Amotl1	0.127272	3.97e-16
Tm9sf3	0.172356	4.72e-16
Klf9	0.131887	4.77e-16
Unc45b	0.100445	4.84e-16
Sdhb	0.10336	4.85e-16
Tmem47	0.350374	5.33e-16
Aspscr1	0.151424	5.59e-16
Vapa	0.144038	5.59e-16
Sar1b	0.133918	5.92e-16
Slc35f2	0.10201	6.03e-16
Cavin1	0.137771	6.96e-16
Ncoa4	0.113888	6.97e-16
1110034G24Rik	0.106976	6.98e-16
Emc3	0.134544	7.08e-16
Ybx1	0.183041	7.42e-16
Actn1	0.103534	7.82e-16
Pdzd2	0.189672	7.86e-16
Ankrd37	0.170954	9.17e-16
Rab11fip1	0.129409	9.36e-16
Tax1bp3	0.127522	9.38e-16
Pigp	0.115236	9.83e-16
Fbxo8	0.103789	9.92e-16
Snrpe	0.110736	1.01e-15
Prpf8	0.106148	1.05e-15
Dennd4a	-0.31887	1.07e-15
Coro1a	-0.268482	1.12e-15
AU021092	0.111394	1.21e-15
Tmem123	0.103335	1.26e-15
Rpl35	-0.239868	1.3e-15
Rpl34	-0.24908	1.32e-15
Emc6	0.128144	1.34e-15
Klk8	-0.194636	1.39e-15
Gsr	0.125615	1.52e-15
2022-09-04	-0.106633	1.58e-15
Dnal4	0.10494	1.66e-15
Gpr84	-0.352632	1.72e-15
Hadh	0.138028	2.07e-15
Tnfaip2	-0.188611	2.08e-15
Rel	-0.253969	2.21e-15
Tmsb4x	0.230538	2.31e-15
Uqcrfs1	0.132742	2.43e-15
Uchl1	0.195337	2.55e-15
Pafah1b2	0.128744	2.61e-15
Ncf2	-0.360909	2.65e-15
Map3k20	0.115409	2.72e-15
Ndufb10	0.179456	2.76e-15
mt-Nd5	0.19127	2.81e-15
Ctnnbip1	0.127151	2.92e-15
Sema6a	0.104997	2.93e-15
Fbxo9	0.111966	2.97e-15
Tmod3	0.131351	3.07e-15
Icam1	-0.648705	3.08e-15
Sdc3	0.104337	3.21e-15
Lamb2	0.125312	3.29e-15
Golga5	0.10073	3.49e-15
Dock9	0.133116	3.52e-15
Cldn10	0.411853	4.43e-15
Amotl2	0.104125	4.56e-15
Mocs2	0.12472	4.91e-15
Anpep	0.109589	4.98e-15
Neurl3	-0.296393	5.21e-15
Slc36a1	0.10189	5.33e-15
Blnk	-0.276677	5.44e-15
Commd6	0.118072	5.47e-15
Sptan1	0.159373	5.51e-15
Chd7	-0.327235	5.65e-15
Slc30a10	0.185137	5.86e-15
Htra1	0.135176	5.96e-15
Col4a3bp	0.127383	6.13e-15
Rybp	0.124442	6.3e-15
Cfl1	0.162731	6.33e-15
Basp1	-0.188072	6.7e-15
Pla2g15	-0.273818	6.85e-15
Sucla2	0.109613	7.07e-15
Nts	0.264129	8.07e-15
Lgalsl	0.103967	8.97e-15
Fam118a	0.114298	8.99e-15
Minos1	0.14807	9.74e-15
Gtf2a1	0.107005	9.93e-15
Ap2s1	0.113204	9.95e-15
Rasgrp2	0.121054	1.03e-14
Tmem218	0.107049	1.04e-14
Wnt5a	0.112029	1.06e-14
Dapp1	-0.300496	1.08e-14
Slk	0.114959	1.1e-14
Tmbim6	0.177482	1.22e-14
Top2b	0.13108	1.26e-14
Hpgd	-0.243957	1.27e-14
Papss1	0.163449	1.28e-14
Trpm2	-0.153203	1.29e-14
Skp1a	0.135512	1.37e-14
Wnk1	-0.262376	1.39e-14
Ddit4l	0.182791	1.44e-14
Prelid3b	0.106448	1.51e-14
Cx3cr1	-0.319441	1.51e-14
Ptpn4	0.10354	1.54e-14
Pdxk	0.148399	1.6e-14
Tinagl1	0.206022	1.62e-14
Cntn2	-0.259961	1.69e-14
Smox	0.124356	1.85e-14
Higd1a	0.137552	2.09e-14
Mphosph6	0.112471	2.25e-14
Aplp2	0.170104	2.26e-14
Mettl9	0.126132	2.28e-14
Atp5e	0.180858	2.35e-14
Txnl1	0.120412	2.47e-14
Srp9	0.149472	2.5e-14
Nfkbiz	-0.484945	2.61e-14
Prpf4b	-0.262814	2.69e-14
Stx12	0.133304	2.71e-14
Msmo1	0.332398	2.73e-14
2022-09-11	0.14696	2.77e-14
Cyth2	0.106684	2.79e-14
Mcam	0.191271	2.89e-14
Fgfrl1	0.118601	2.99e-14
Nebl	0.154346	3.01e-14
Cnn2	0.116311	3.42e-14
Mrpl32	0.105853	3.77e-14
Smpdl3a	0.106418	4.35e-14
Ccser2	0.164651	4.63e-14
Tgfb1i1	0.134513	4.72e-14
Xaf1	0.130247	4.74e-14
Bad	0.108603	4.86e-14
St13	-0.192259	4.9e-14
Cnot6l	0.125806	4.97e-14
Tipin	0.100132	5.5e-14
Ctnna1	0.117471	5.7e-14
S100a13	0.125913	5.92e-14
Mrpl51	0.136735	6.12e-14
Lpcat2	-0.183026	6.36e-14
App	0.122387	7.67e-14
Ripor1	0.107738	7.69e-14
Ctsa	-0.293365	7.85e-14
Runx1	-0.314356	8.59e-14
Stx8	0.140994	8.9e-14
Il6ra	-0.293109	9.08e-14
Hadhb	0.126557	9.64e-14
2022-03-01	-0.239015	9.82e-14
Zcrb1	0.135323	1e-13
Mdh2	0.141796	1.02e-13
Fermt2	0.109339	1.03e-13
Rassf9	0.12198	1.05e-13
P2ry13	-0.216171	1.07e-13
Hdhd2	0.133124	1.13e-13
E130114P18Rik	0.15886	1.2e-13
Dctn4	-0.275468	1.34e-13
Cyr61	0.182062	1.44e-13
Slc41a1	0.113199	1.6e-13
Nfe2l2	-0.290514	1.63e-13
Ntsr2	0.276222	1.69e-13
Adgra2	0.101504	1.74e-13
Tbcb	0.131796	1.83e-13
Arpc5	0.108724	1.87e-13
Edil3	-0.268537	1.91e-13
Gja4	0.162405	2e-13
Ptma	0.19465	2.14e-13
H2afz	0.149404	2.18e-13
Zfp931	0.101798	2.58e-13
Gm26520	-0.165847	2.64e-13
Sez6l2	-0.318793	2.67e-13
Nckap1	0.108637	2.8e-13
S100a16	0.185952	3.11e-13
Il10ra	-0.28233	3.26e-13
Phb	0.109213	3.26e-13
Gstm7	0.147037	3.36e-13
Coa3	0.111754	3.38e-13
Acaa2	0.102677	3.51e-13
Rdx	-0.260207	3.55e-13
Irf2bp2	0.141662	3.7e-13
Cebpb	0.267003	3.83e-13
Amot	0.110307	4.02e-13
Ndufb4	0.145719	4.05e-13
Hba-a2	1.04354	4.68e-13
Srpr	0.10793	4.7e-13
Aldh1a1	0.161802	5.03e-13
Id2	0.405643	5.17e-13
Mpeg1	-0.22764	5.32e-13
Cds2	0.103951	5.48e-13
Rps11	-0.230023	5.51e-13
Ltc4s	-0.206841	5.52e-13
Selplg	-0.158831	5.61e-13
Mcee	0.117715	6.12e-13
Tmco3	0.112565	6.5e-13
Tmem9b	0.132416	6.92e-13
Kctd17	0.115386	7.02e-13
Cox4i1	0.183472	7.24e-13
Atp2a2	0.118098	8.19e-13
Akr1a1	0.166115	8.46e-13
Mrps11	0.103705	8.69e-13
Dbp	0.159589	8.85e-13
Dip2b	-0.281013	1e-12
Atf3	-0.541604	1.08e-12
Dynlrb1	0.114366	1.08e-12
Lpl	0.128403	1.13e-12
Chchd10	0.25112	1.24e-12
Selenot	0.102724	1.25e-12
Tagap	-0.268542	1.3e-12
Dph3	0.114585	1.33e-12
Gm1673	0.149897	1.34e-12
Gm32849	-0.194364	1.35e-12
Stx6	0.104011	1.42e-12
Akap13	-0.360765	1.42e-12
Slc24a2	-0.23163	1.51e-12
Snx1	0.112485	1.78e-12
Smarcc2	0.110559	1.84e-12
Tmed4	0.131359	1.99e-12
Cd83	-0.341401	2.02e-12
Vstm4	0.10375	2.09e-12
Gm17750	0.1768	2.14e-12
Prdx2	0.162846	2.16e-12
Vps29	0.106497	2.25e-12
Socs2	0.111756	2.28e-12
Snrpb	0.107387	2.3e-12
Cd52	-0.219681	2.4e-12
Ccdc85a	0.126613	2.45e-12
C130074G19Rik	0.101107	2.48e-12
Rpgrip1	-0.206407	2.62e-12
C1qb	-0.370656	2.78e-12
Ighm	-0.226431	2.82e-12
Grcc10	0.104394	2.9e-12
Slc2a5	-0.247514	2.94e-12
Kcnn2	0.204718	3.03e-12
Ddx5	-0.152816	3.06e-12
Fosb	0.485648	3.56e-12
Tspan3	0.189834	3.83e-12
Gm11808	-0.113308	4.31e-12
Eif4a2	0.116907	4.34e-12
Man2b1	-0.267048	4.74e-12
Rbbp7	0.114389	4.76e-12
Apln	0.218245	5.11e-12
Tomm22	0.10356	5.18e-12
Tuba1a	0.167918	5.19e-12
Igfbp3	0.222872	5.2e-12
Bmyc	0.196206	5.22e-12
Suclg1	0.136121	5.25e-12
Manbal	0.115279	5.33e-12
Rgs2	-0.297892	5.45e-12
Ank3	-0.252388	5.57e-12
2410004B18Rik	0.10766	5.79e-12
Flrt2	0.135874	5.89e-12
Dnajb2	-0.303155	6.11e-12
Ncan	0.237956	6.14e-12
Kras	0.122522	6.92e-12
Pabpc1	0.101633	7.38e-12
Rtp4	0.120861	8.09e-12
Slc4a4	0.350072	8.61e-12
Cbr3	0.157937	8.86e-12
Amfr	0.102068	8.92e-12
Gps2	-0.222957	1.03e-11
Asap2	0.110585	1.08e-11
Wtip	0.132794	1.08e-11
Cd68	-0.267583	1.13e-11
Hmgb3	0.102679	1.13e-11
Gjc3	-0.364944	1.29e-11
Rpl18a	-0.216294	1.55e-11
Rgs20	0.200245	1.62e-11
Mrps24	0.110119	1.71e-11
Retreg1	-0.237622	1.74e-11
Nsdhl	0.102538	1.93e-11
Gk	0.117181	1.99e-11
Tra2a	-0.249776	2.06e-11
Ube2s	0.11942	2.2e-11
Astn1	0.12321	2.21e-11
U2af1	0.147905	2.28e-11
Frmd4a	-0.248649	2.44e-11
Adap2	-0.250833	2.85e-11
Ndufa11	0.11461	2.86e-11
Wwc2	0.109321	2.89e-11
Fam162a	0.117681	2.97e-11
Bnip2	0.116975	3e-11
Tmem204	0.117149	3.15e-11
Ccdc137	-0.105413	3.35e-11
Cox8a	0.190742	4.18e-11
Hes5	0.35316	4.39e-11
Rpl23	-0.215713	4.47e-11
Col1a2	0.212616	4.81e-11
Tyrobp	-0.175211	4.82e-11
Gjb1	-0.115824	5.5e-11
Capza2	0.20364	5.58e-11
Pin1	0.104366	5.69e-11
C1qc	-0.285838	6.04e-11
Ugp2	0.190866	6.12e-11
Slc38a2	-0.325653	6.58e-11
Pim3	0.13258	6.81e-11
Lmo2	0.226916	7.43e-11
Grpel1	0.107764	7.71e-11
Rassf4	-0.201561	8.17e-11
Scrg1	0.268471	8.93e-11
Rpl39	-0.218101	9.38e-11
Atp1a2	0.101393	9.76e-11
Vsir	-0.234383	1.02e-10
Hnrnpa3	0.122877	1.05e-10
Nlrp3	-0.204	1.07e-10
Rbpms	0.104666	1.09e-10
Flt4	0.110718	1.14e-10
Daglb	-0.251256	1.14e-10
Sik3	0.101536	1.18e-10
Clu	0.126999	1.21e-10
Atp5b	0.152395	1.21e-10
Abhd12	-0.233418	1.26e-10
Kif1c	0.117517	1.31e-10
Polr2f	0.111651	1.31e-10
Cox6b1	0.120316	1.33e-10
Tnfaip8l2	-0.232344	1.43e-10
Mob1a	0.129959	1.49e-10
Kcna1	-0.180117	1.53e-10
Creg1	-0.256067	1.72e-10
Nras	0.100108	1.94e-10
Mpc2	0.11293	1.96e-10
Nr2f2	0.158447	2.02e-10
Hmgcr	0.110561	2.13e-10
Ramp1	0.203352	2.3e-10
Jph4	-0.138059	2.53e-10
Enpep	0.12267	2.75e-10
Psma4	0.100455	2.77e-10
Eci1	0.111335	2.8e-10
Snrpd1	0.116895	3.18e-10
Itpa	0.103573	3.2e-10
Hsp90aa1	-0.417541	3.33e-10
Tmed5	0.119201	3.63e-10
Gucy1b1	0.301323	3.97e-10
Fjx1	0.270835	4.04e-10
Clns1a	0.126223	4.62e-10
Gclm	0.120916	5.2e-10
Nop10	0.107175	5.21e-10
Zfhx3	-0.222064	5.69e-10
Apbb2	0.114427	5.85e-10
Rps12	-0.217008	5.96e-10
Upf2	-0.194165	6.5e-10
Acadl	0.133767	6.62e-10
Mrps36	0.107142	6.74e-10
Aldoa	0.12159	6.85e-10
Atp6v1f	0.106146	6.93e-10
Lair1	-0.195499	7.43e-10
Ftl1	-0.193654	7.6e-10
Ube2b	0.115166	8.32e-10
Gabpb2	0.100285	8.42e-10
Mlph	-0.185174	8.48e-10
Gcnt1	-0.190492	8.68e-10
Bcan	0.148638	9.23e-10
Gpr37l1	0.230357	9.37e-10
Ccr5	-0.178169	1.01e-09
2900097C17Rik	0.123071	1.04e-09
Gm26518	-0.170956	1.16e-09
Ckb	0.300042	1.18e-09
G0s2	0.10552	1.27e-09
Gde1	0.128469	1.34e-09
Nkx6-2	-0.192394	1.41e-09
Gm266	0.114453	1.44e-09
Ino80b	-0.207608	1.49e-09
Abcb1b	-0.121245	1.54e-09
Rpl36a	-0.246932	1.54e-09
Atox1	0.187859	1.67e-09
Bin2	-0.189653	1.73e-09
Mertk	-0.224344	1.79e-09
Fmc1	0.101895	1.86e-09
Fscn1	-0.260487	1.9e-09
Nars	-0.25994	1.96e-09
Prdx6	0.180656	1.96e-09
Cacybp	0.138394	2.02e-09
Dusp26	-0.10147	2.04e-09
Nkain4	0.279293	2.11e-09
Cystm1	0.184669	2.15e-09
Atp5f1	0.115585	2.19e-09
Cd27	-0.102739	2.26e-09
Evi2a	-0.154811	2.5e-09
Mien1	0.123051	2.54e-09
Rps17	0.111723	2.67e-09
Pdgfb	0.146776	2.77e-09
Havcr2	-0.207415	2.84e-09
Actr3	0.13912	2.87e-09
Fkbp1a	0.150393	3e-09
Utp18	0.104086	3.02e-09
Higd2a	0.178736	3.26e-09
Fth1	-0.301647	3.55e-09
Hnrnpa0	0.134141	3.65e-09
Rps8	-0.131864	3.83e-09
Rsrc2	-0.235405	4.02e-09
Rtn3	0.137466	4.2e-09
Eif3j1	-0.208083	4.32e-09
Pdcd4	-0.265713	4.56e-09
Nrip1	-0.31748	4.57e-09
Zfp36	0.494737	4.84e-09
Slc9a9	-0.211041	4.89e-09
Sbno2	-0.248303	5.25e-09
Sik2	-0.233796	5.63e-09
Pnkd	0.112742	5.65e-09
Rps20	-0.188763	5.71e-09
Atp6v0b	-0.204429	8.18e-09
Cd47	0.129055	9.59e-09
Dnaja2	0.114505	1.09e-08
Uqcc2	0.115157	1.13e-08
Timm13	0.101426	1.18e-08
Pgrmc1	0.119308	1.22e-08
Acsl6	0.251745	1.37e-08
Tubb2a	0.161801	1.47e-08
Fam181b	0.21916	1.5e-08
Ndufa12	0.138299	1.55e-08
Crybb1	-0.161385	1.57e-08
Errfi1	-0.149902	1.61e-08
Wdr43	-0.197773	1.93e-08
Tfe3	-0.297979	1.94e-08
Pfdn1	0.115896	1.96e-08
Hps4	-0.257114	1.97e-08
Lncpint	-0.189865	1.99e-08
Rhoj	-0.234311	2e-08
Epb41l3	-0.229322	2.03e-08
Ndufa7	0.101781	2.17e-08
Lrig1	0.107691	2.19e-08
Slc6a1	0.360089	2.21e-08
Gem	-0.223341	2.23e-08
Vegfa	0.25874	2.62e-08
Cotl1	-0.220862	2.72e-08
Snapin	0.113525	3.17e-08
Acsl3	0.134337	3.47e-08
Rbx1	0.112898	3.75e-08
Ssx2ip	0.11157	4.08e-08
Pak7	-0.14251	4.14e-08
Sod3	0.306414	4.25e-08
Dstn	-0.229103	4.62e-08
Ak3	0.112216	4.62e-08
Rpl5	0.174219	4.71e-08
Pip4k2a	-0.219947	4.87e-08
C3ar1	-0.156386	5.21e-08
Jun	-0.516124	5.27e-08
Dtx3	0.122609	5.42e-08
Svip	-0.10471	5.66e-08
Slc6a20a	0.218836	5.89e-08
Tmem173	-0.236879	6.07e-08
Enah	0.143737	6.11e-08
Ttyh1	0.293757	6.15e-08
Cavin3	0.190798	6.61e-08
1700017B05Rik	-0.232644	6.67e-08
Mapt	-0.519384	6.77e-08
Arl4c	-0.27397	7.09e-08
Sox10	-0.180537	7.24e-08
Rps2	-0.159241	7.95e-08
Metap2	-0.190406	8.64e-08
Ccdc152	-0.146232	1.09e-07
Shtn1	-0.109733	1.14e-07
Ermn	-0.490877	1.16e-07
Vamp3	0.125716	1.26e-07
Ndufa4l2	0.296267	1.49e-07
Cyba	-0.282535	1.65e-07
4933431E20Rik	0.112306	1.76e-07
Calm2	-0.167881	1.81e-07
Rcan2	-0.140003	1.9e-07
Cdc42ep3	0.115107	2.05e-07
Agpat5	0.120976	2.07e-07
Synm	0.113218	2.22e-07
Hexb	-0.334726	2.25e-07
Ktn1	-0.203394	2.4e-07
Pcyt2	0.115772	2.46e-07
Cd248	0.128165	2.48e-07
Cyc1	0.126935	2.49e-07
Tra2b	-0.291626	2.64e-07
Lrrc3	-0.179123	2.65e-07
Rps6ka1	-0.220061	2.71e-07
Ctsh	-0.299018	2.81e-07
Nsun6	-0.182667	3.15e-07
Gm31243	-0.141491	3.31e-07
Adora3	-0.181277	3.33e-07
Mlf2	0.101487	3.39e-07
Mfge8	-0.122457	3.86e-07
Cd53	-0.14323	3.98e-07
Heyl	0.143087	4.12e-07
Btk	-0.182132	4.69e-07
Pak1	-0.219017	5.17e-07
Ap2b1	-0.159316	5.85e-07
Snx20	-0.240609	6.4e-07
Gm3764	0.144789	6.46e-07
Rpl26	-0.151716	7.63e-07
Id4	0.220589	7.81e-07
Chmp4b	0.118875	7.98e-07
Cldnd1	0.113212	8.16e-07
Ptprc	-0.185047	8.43e-07
Lamtor1	0.127938	9.05e-07
Aspn	0.17045	9.32e-07
Nuak2	-0.113368	9.5e-07
Ndufa13	0.102619	9.81e-07
Snrpc	0.100783	9.9e-07
Prdx5	0.109386	1.03e-06
Cox7a2	0.129261	1.12e-06
Stard3nl	0.102155	1.2e-06
Ifitm1	0.283053	1.29e-06
Tbx18	0.118795	1.45e-06
Mkrn1	0.18952	1.5e-06
Sema6d	0.114748	1.55e-06
Zfp691	-0.163947	1.56e-06
H2-D1	0.145864	1.69e-06
Chpt1	0.161055	1.75e-06
Oxct1	-0.168038	2.04e-06
Ubc	-0.269055	2.1e-06
Tnf	-0.152554	2.19e-06
Tspan15	0.109955	2.44e-06
Rpl36	-0.147326	2.47e-06
Rnd2	0.107016	2.55e-06
H2-K1	-0.25296	2.73e-06
Hacd3	0.100587	2.93e-06
Gcsh	0.112944	3.03e-06
Gucy1a1	0.172166	3.03e-06
Sall3	-0.23089	3.18e-06
S1pr3	0.143656	4.61e-06
Gm13889	0.169045	4.62e-06
Zfp536	-0.124082	4.75e-06
Ier3	-0.408625	4.83e-06
Kif5b	0.110992	4.92e-06
Alox5ap	-0.140919	5.01e-06
Syngr2	-0.2795	5.18e-06
Tbxas1	-0.18304	5.52e-06
Cd84	-0.201592	5.57e-06
Cd86	-0.230745	6.37e-06
Dhrs3	-0.21028	6.45e-06
Smap2	-0.219198	6.46e-06
Cspg5	0.198756	7.21e-06
Golm1	-0.206386	7.58e-06
Fam102b	-0.196472	7.89e-06
Aqp4	0.248283	7.98e-06
Glrp1	-0.132477	8.48e-06
Scn1b	-0.192306	8.49e-06
Arhgap42	0.112693	8.84e-06
Cd33	-0.182186	9.03e-06
Polr2l	-0.137441	9.2e-06
Lamtor2	0.103231	9.24e-06
Csf3r	-0.195234	9.27e-06
Rpsa	-0.187191	9.75e-06
Prss23	0.114934	1e-05
Rasgrp3	0.16385	1.04e-05
Aktip	0.129305	1.05e-05
Ikzf1	-0.204326	1.06e-05
Pde5a	0.110516	1.11e-05
Sdc2	0.170878	1.11e-05
Zcchc9	-0.204988	1.22e-05
Slc40a1	0.160076	1.27e-05
Slc7a11	0.288373	1.31e-05
Nfam1	-0.208205	1.54e-05
Atp13a5	0.281818	1.6e-05
Otulin	-0.161764	1.76e-05
Colec12	0.16195	1.9e-05
Gns	-0.21606	1.92e-05
Il16	-0.14598	1.94e-05
Art3	0.146328	1.95e-05
Hsbp1	0.128643	2e-05
Trim9	0.323962	2.04e-05
Pdgfrb	0.198788	2.52e-05
Nbl1	0.115389	2.6e-05
Kcnk1	0.21242	2.67e-05
Slc16a6	-0.269674	2.73e-05
Kif21b	-0.211387	2.93e-05
1110004F10Rik	-0.207562	3.11e-05
Rps24	-0.140688	3.35e-05
Rpl23a	0.105831	3.76e-05
Matn4	-0.170401	3.8e-05
Vav1	-0.169062	4.04e-05
Sfxn5	0.123765	4.04e-05
Cysltr1	-0.164894	4.2e-05
Fcgr1	-0.172464	4.22e-05
Fzd2	0.100517	4.28e-05
Syngr1	-0.162059	4.28e-05
Gkn3	-0.22875	4.53e-05
Gabarap	-0.129305	4.63e-05
Cmtm7	-0.189496	5.07e-05
Foxd1	0.108636	5.3e-05
Hspa8	-0.130047	5.37e-05
Rps27a	-0.129558	5.92e-05
Hist1h2ap	-0.126985	6.08e-05
Mgat4a	-0.179705	7.18e-05
Pcdh18	0.117746	7.23e-05
Rsrp1	-0.115589	7.36e-05
Ap2a2	-0.195699	8.14e-05
Itm2c	0.114452	8.34e-05
Lcat	0.177104	8.72e-05
Mt2	0.243399	0.00010058
Mgst1	0.101163	0.000100616
Ptpn6	-0.166917	0.000100846
Il21r	-0.179618	0.000107453
Susd3	-0.167083	0.000120671
Slfn8	-0.134439	0.000122807
Alas2	0.161772	0.000129755
Rp2	0.100556	0.00013945
Dmd	0.108994	0.000143074
Carmn	0.145501	0.000146982
Ddx18	-0.180227	0.000152268
Pex3	-0.154047	0.00016016
Aim2	-0.164087	0.000160747
Myo18a	-0.216939	0.000161843
Prelp	-0.153863	0.000165395
Gngt2	-0.154481	0.000179047
Myh9	0.1355	0.00018137
Arhgap22	-0.134735	0.000184142
Dnajb1	-0.346377	0.00018706
Igfbp5	0.148981	0.000190957
Sec62	-0.143821	0.000193301
Timp4	0.239347	0.000198041
Fgfr1	0.107909	0.000206096
Slc9a3r1	0.108173	0.000206152
Lcp1	-0.245324	0.000208763
Gfap	0.17086	0.000217109
Tst	0.133725	0.000219008
Unc5b	0.147612	0.000235895
Gna15	-0.191467	0.000251918
Slc15a4	-0.146104	0.000252238
Mrpl18	0.107056	0.000252602
Serpinb1a	-0.178555	0.000269679
Cmip	-0.142369	0.000276239
Serf2	0.106391	0.000280189
Atp2a3	0.130877	0.000281679
Sparc	0.135373	0.000284128
Ankrd44	-0.230999	0.000284597
Eef1a1	-0.117563	0.000313561
Tmem50a	-0.162785	0.000334256
Anks1b	-0.144254	0.000340739
Il33	-0.260293	0.000347308
Higd1b	0.266864	0.00035788
Cd180	-0.223672	0.000369668
Cxcl14	0.160389	0.000377611
Nav2	-0.248833	0.000378661
Cd24a	0.116948	0.000381571
Serpine2	0.10226	0.000384823
Tacc1	-0.211727	0.000458761
Arhgap30	-0.172182	0.000472741
Clasp2	-0.241056	0.000546665
Cdkn1c	0.185544	0.000552402
Ccdc88a	0.103187	0.000569206
Gas1	0.134728	0.000656647
Tcf25	-0.17924	0.000679267
Npc2	-0.140431	0.000695269
Fxyd1	0.149548	0.000730449
Rps15a	-0.157839	0.000735146
Akt2	0.146608	0.000745639
Tmem55b	-0.208402	0.000772317
Capn3	-0.155325	0.000773295
Nav3	-0.18101	0.000803444
Hebp1	-0.15205	0.000834255
Scg3	0.19282	0.000844247
Gm40841	-0.140439	0.000872848
Ubl5	0.103852	0.000873089
Rgs4	0.268469	0.000895379
Bank1	-0.18079	0.000935622
Camk1	-0.176039	0.00099483
Ptprz1	0.113012	0.00101033
Tprkb	0.150424	0.00101918
Uap1l1	-0.109948	0.00102818
Ace2	0.14267	0.0011059
Fdft1	0.122367	0.00119923
Tbc1d16	-0.183248	0.00123642
E130102H24Rik	-0.136915	0.00137678
Ptafr	-0.170104	0.00142908
Rpl14	-0.14864	0.00151173
Stmn4	-0.267417	0.00154264
Pantr1	0.228488	0.00155435
Mast3	-0.145586	0.00171075
Lst1	-0.117745	0.00173131
Sox11	0.224967	0.00181283
Lgr4	0.109332	0.00189963
Pfn2	0.172285	0.00195601
Tmx4	0.114543	0.00197019
Slc27a1	0.127064	0.00219094
Ccnl1	-0.253192	0.00219631
Celf2	-0.204328	0.00227069
Kcnj8	0.195352	0.0023415
Atp6ap1	-0.190003	0.00242092
Abcc9	0.229288	0.00243158
Phlda1	0.188108	0.00249277
Catip	-0.115566	0.0026673
Snca	0.161528	0.00267369
Kctd12	-0.474398	0.00292286
Eif2s2	-0.159865	0.00295125
Trim59	-0.157705	0.00305785
Cald1	0.288041	0.00310387
Casp4	-0.106489	0.00317238
Prox1	-0.125468	0.00325908
Tcf4	0.118002	0.00327201
Plekhb1	-0.121677	0.00336515
Hck	-0.163727	0.0035283
Tbx2	0.126668	0.00409092
Fxr1	-0.180345	0.00417472
Mob3c	-0.174825	0.00512143
Pcdh15	-0.145834	0.00514436
Tgs1	-0.223109	0.00534955
Soga1	-0.202336	0.00547681
Pdcd11	-0.144261	0.00550047
Bcl2a1b	-0.12141	0.00555287
Ptpn1	-0.225864	0.00580562
Il1a	-0.163788	0.00626468
Herpud1	-0.240323	0.00667233
Mras	0.121624	0.00744393
Ddx21	-0.172609	0.00772894
Arrb2	-0.176745	0.00789172
Asrgl1	0.126186	0.00838034
Serinc3	0.174256	0.00850846
Dock8	-0.168537	0.00865612
Elmo1	-0.144328	0.00879854
Atp6v1e1	-0.161047	0.0088972
Dbx2	0.105967	0.0091767
P2ry14	0.110179	0.00927821
Mro	-0.153152	0.0103289
Plscr4	-0.111351	0.0104583
Mylip	-0.200138	0.0107952
Tnfaip8	-0.160586	0.011126
Ppp1r10	-0.253128	0.0120309
Neat1	-0.301661	0.0129829
Etv1	-0.209391	0.0133234
Mt1	0.18535	0.0135321
Herc2	-0.164456	0.0139573
Skap2	-0.150978	0.0154462
Ppfibp2	-0.148018	0.0162935
Gaa	-0.143675	0.0169037
Arl10	-0.164533	0.0175493
Wasf3	0.107404	0.018529
Rpl13	-0.117707	0.0186089
Slc7a8	0.126405	0.0195445
Col27a1	-0.193304	0.0197247
Nap1l5	-0.149973	0.0208536
Lpar1	-0.122273	0.0226814
Chn2	-0.147291	0.0228203
Cebpa	0.126526	0.0228917
Anln	-0.171509	0.0238503
Dock2	-0.150568	0.024278
Tpm2	0.126423	0.0255373
Tox4	-0.19472	0.0264934
Ifngr1	-0.161861	0.029994
Igfbp2	0.173577	0.0301622
Csnk2a1	-0.189287	0.03067
Irf1	-0.203867	0.0315019
Hmgn2	0.184135	0.0318944
Tmod2	-0.25373	0.0344221
Atp8a2	-0.164018	0.0345003
Sars	-0.13185	0.0353305
Fcgr2b	-0.123522	0.0375165
Kl	-0.111086	0.037772
Tubgcp5	-0.18229	0.0378536
Enho	0.215128	0.0382304
P2ry6	-0.17578	0.0388468
Pycard	-0.130668	0.0388497
Prkca	-0.15006	0.0389772
Eif1b	0.102797	0.0391216
Rpl28	-0.100936	0.0407537
Acox3	-0.180345	0.0413413
Ndufs5	0.10259	0.0427718
Tlcd1	0.126866	0.0453435

## Sheet: Supplementary Table 2
Supplementary Table 2: Differentially expressed genes from total cells between nKO and WT mice . Adjusted p-values are Bonferroni corrected.
gene	log2FoldChange	pvalue
Ttr	1.06751	0
Enpp2	0.936601	0
Plp1	0.467546	0
Malat1	-0.475624	1.56e-210
Ptgds	0.397902	8.72e-169
Snhg9	0.608843	2.87e-166
Tmem128	0.364117	4.34e-159
Rrbp1	-0.458748	3.54e-152
Ost4	0.477482	7.13e-146
Nmt1	-0.348675	1.36e-136
Son	-0.35	1.73e-132
1500015O10Rik	0.556846	4.11e-127
Ppia	0.311142	1.65e-123
Rpa3	0.235422	1.99e-123
Snrpf	0.363371	1.68e-118
Mtdh	-0.372409	5.37e-117
Prpf4b	-0.324761	6.94e-108
Mef2c	-0.504311	2.82e-106
Selenof	0.424848	3.92e-103
Rpl41	-0.25677	1.07e-102
H3f3a	0.390093	1.48e-102
AC149090.1	-0.343164	1.49e-98
Pfn1	0.477398	1.84e-95
Nrip1	-0.40436	1.18e-93
mt-Atp6	0.214389	3.41e-93
Apoe	0.155318	5.79e-91
Cox17	0.348905	1.57e-90
Ndufa1	0.436838	6.64e-89
Srgap2	-0.39259	2.84e-88
Mycbp2	-0.305255	1.16e-86
Rnaset2a	0.312745	1.02e-85
Prrc2c	-0.273043	1.73e-85
Cebpz	-0.329337	1.97e-84
Hk2	-0.444152	4.15e-83
Zeb2	-0.359654	5.39e-82
Mbnl1	-0.288907	8.35e-80
Nsa2	-0.292132	1.71e-79
Med30	0.221119	2.06e-79
Srrm2	-0.216942	2.92e-79
Rbm25	-0.266641	3.55e-79
Impact	0.245586	1.71e-78
1810037I17Rik	0.437842	2.95e-78
Ankrd11	-0.290289	4.97e-77
Rnf5	0.257161	1.21e-76
Nudcd3	-0.241143	7.06e-76
Tln1	-0.28478	1.38e-75
Sem1	0.401157	3.14e-75
Map4k4	-0.240858	1.78e-74
Chd4	-0.272815	2.1e-74
Tpm3	-0.264512	2.13e-74
Sdhd	0.237229	5.13e-74
Purb	-0.225828	7.28e-73
mt-Co3	0.189746	1.19e-72
Dync1i2	-0.240714	1.24e-72
Ktn1	-0.261908	5e-72
Cyth4	-0.44892	1.1e-71
Lyn	-0.403777	1.59e-71
S100a9	0.888416	3.6e-71
Macf1	-0.29238	8.04e-71
Brd9	-0.232605	6.15e-70
Sf3b1	-0.203805	1.43e-69
Mbp	0.3644	1.73e-68
Adam9	0.171198	1.87e-68
Frmd4a	-0.310144	1.88e-68
Sh3glb1	-0.233561	2.31e-68
Akap13	-0.337892	2.54e-68
Tra2a	-0.244353	3.6e-67
Zfp644	-0.260737	4.38e-67
Vgll4	-0.257936	5.41e-67
Clk1	-0.213275	6.1e-67
Fyb	-0.430142	9.15e-67
Adap2	-0.394811	1.44e-66
Rps27rt	0.232287	2.21e-66
Mertk	-0.305755	4.96e-66
Xist	-0.273939	5.74e-66
Tomm7	0.391649	1.98e-65
Dbp	0.426208	1.26e-64
Hopx	0.686337	1.39e-64
Nars	-0.240075	9.07e-64
Wasf2	-0.265844	3.17e-63
Hprt	0.346148	4.55e-63
Cyfip1	-0.265104	9.3e-63
Metap2	-0.224829	1.52e-62
Tacc1	-0.260409	1.93e-62
Smim26	0.216281	2.56e-62
Rps8	-0.220945	7.13e-62
Kl	0.372897	7.97e-62
Bsg	0.226252	1.18e-61
Luc7l2	-0.196526	3.94e-61
Lars2	-0.238615	6.17e-61
Atxn2l	0.279953	8.3e-61
Apbb1ip	-0.362335	5.88e-60
Slc15a3	-0.379276	8.05e-60
Nktr	-0.234962	2.14e-59
Plxdc2	-0.301166	2.68e-59
2900040C04Rik	0.465787	4.14e-59
Zcchc7	-0.242591	5.38e-59
Eif2s2	-0.240363	5.5e-59
St13	-0.197049	7.32e-59
Tanc2	-0.3398	8.68e-59
Ptpre	-0.327797	1.15e-58
Pnisr	-0.247299	1.39e-58
Fus	-0.200843	2.36e-58
Wnk1	-0.216093	2.78e-58
Herc2	-0.203553	2.97e-58
Ftl1-ps1	0.143579	8.01e-58
Pou2f2	-0.387818	1.12e-57
Tle4	-0.265319	2.42e-57
Pcm1	-0.251823	2.58e-57
Tgfbr1	-0.394303	2.92e-57
Selenok	0.353652	3.01e-57
Ncor1	-0.237396	3.24e-57
Snhg6	0.148777	5.43e-57
Scamp2	-0.290895	5.66e-56
Serbp1	-0.19511	8.65e-56
Ophn1	-0.294871	2.13e-55
mt-Co1	0.166111	2.67e-55
Tpr	-0.207495	3.3e-55
Ptpn1	-0.274524	4.79e-55
Ddx24	-0.216279	5.86e-55
Unc50	0.269618	7.42e-55
Tmed7	0.285492	8.61e-55
Siglech	-0.406542	1.62e-54
Fkbp5	0.201274	3.47e-54
Tcf25	-0.160723	7.26e-54
Bccip	0.184551	8.51e-54
Nipbl	-0.235128	1.64e-53
Chd9	-0.245743	1.89e-53
Atxn7l3b	-0.20504	2.96e-53
Sparc	-0.289261	3.23e-53
Chd7	-0.269286	3.27e-53
S100a8	0.806408	3.6e-53
Prdx3	0.204928	3.75e-53
Pak2	-0.202309	6.35e-53
Trappc2	0.129379	1.53e-52
Adap2os	-0.224096	1.92e-52
Tnrc6a	-0.203593	7.03e-52
9930111J21Rik2	-0.306277	7.87e-52
Tmem234	-0.194085	8.25e-52
Zfhx3	-0.32404	9.04e-52
Rab14	-0.147539	1.18e-51
Cstb	0.257555	1.19e-51
Pafah1b1	-0.177604	1.29e-51
Abhd3	0.37844	3.46e-51
Qk	-0.190641	3.63e-51
Fdx1	0.219957	4.21e-51
Arhgap5	-0.227623	6e-51
Spry2	0.227463	8.47e-51
Tgfb1	-0.353973	1.29e-50
Tgs1	-0.257741	2.38e-50
Mrps28	0.174716	4.34e-50
Top1	-0.207709	1.07e-49
Rpl10-ps3	0.108964	1.33e-49
Atp2b1	-0.193492	1.41e-49
Phf14	-0.224444	1.48e-49
mt-Nd3	0.212062	2.05e-49
Atp5g3	0.391606	5.34e-49
Golm1	-0.292701	6.84e-49
Eif3c	-0.22392	8.4e-49
Clic6	0.313078	1.08e-48
Jak1	-0.206342	1.51e-48
Gnai2	-0.191791	3.61e-48
Tsc22d3	0.375723	5.18e-48
Rpl6	-0.198254	6.88e-48
Bptf	-0.194767	1.02e-47
Inpp5d	-0.290383	1.52e-47
Rsrc2	-0.186375	1.98e-47
Nsd1	-0.223403	2.74e-47
Gm26917	-0.320481	5e-47
Hsp90ab1	-0.215132	5.02e-47
Srsf11	-0.198583	5.03e-47
Dctn4	-0.204734	5.17e-47
Ppp1r9a	-0.209843	9.41e-47
Rps9	-0.223905	1.12e-46
Brd7	-0.196218	1.18e-46
Ncl	-0.184994	1.47e-46
Eif3j1	-0.209668	1.94e-46
Irf8	-0.328628	4.46e-46
Maf	-0.34875	6.03e-46
Erp29	-0.190302	7.06e-46
Ndufb3	0.315886	7.07e-46
Nav2	-0.257841	1.21e-45
Eif5b	-0.225004	1.23e-45
Gpr183	-0.308335	2.49e-45
Gpatch8	-0.20054	2.51e-45
Pura	-0.197483	3.11e-45
Ttc14	-0.191957	4.06e-45
Scaf11	-0.197738	8.28e-45
Rbm5	-0.18054	1.49e-44
Bloc1s1	0.237325	2.36e-44
Jmjd1c	-0.205906	5.22e-44
Tnrc6b	-0.170843	1e-43
Sat1	-0.309293	1.02e-43
Hsp90b1	-0.144182	1.48e-43
Usf1	0.151676	2.35e-43
Rdx	-0.198028	2.69e-43
Brd1	-0.176423	3.15e-43
Pkn2	-0.159318	3.35e-43
Ckb	0.320984	3.39e-43
Itpr2	-0.22658	3.76e-43
Atn1	0.190252	4.09e-43
Akap9	-0.200348	5.62e-43
Rnaset2b	0.236137	7.19e-43
Usp34	-0.183231	7.51e-43
Stag1	-0.220299	9.47e-43
Arhgap45	-0.301209	9.54e-43
Arglu1	-0.124997	1.68e-42
Gm10138	-0.246539	1.84e-42
Tmem50a	-0.167744	2.61e-42
Zranb2	-0.158615	3.27e-42
Lmo4	-0.229534	5.43e-42
Frmd4b	-0.236059	5.78e-42
Gm10076	0.288839	7.08e-42
Cttnbp2nl	-0.231291	7.6e-42
Mef2a	-0.254387	9.23e-42
Dst	-0.192217	1.07e-41
Tap2	0.181335	2.19e-41
Atrx	-0.183136	2.65e-41
Tfe3	-0.266723	3.67e-41
Cd37	-0.269619	3.77e-41
Itgb5	-0.269543	4.5e-41
Id3	0.368385	4.6e-41
Hpgds	-0.289816	5.82e-41
Msn	-0.186303	5.84e-41
Dip2b	-0.216191	1.04e-40
Acyp2	0.182691	1.65e-40
Pex13	0.15604	1.74e-40
Cox7c	0.34086	3.4e-40
Arhgap31	-0.22338	3.5e-40
Bod1l	-0.243691	3.96e-40
Il6ra	-0.26359	5.18e-40
Ddit4	0.230672	6.47e-40
Tmcc3	-0.231577	1.12e-39
Rsbn1l	-0.203078	1.17e-39
Klf3	-0.226195	2.34e-39
Celf2	-0.203105	3.12e-39
Rpl27	0.316418	3.45e-39
B230219D22Rik	-0.166813	3.6e-39
Zbtb7a	-0.229219	3.75e-39
Ldb1	0.146808	3.79e-39
Kmt2e	-0.175886	4.63e-39
Ccnl1	-0.211849	5.95e-39
Senp6	-0.133968	7.23e-39
Cdk12	-0.183179	1.47e-38
Bclaf1	-0.173406	1.48e-38
Nr3c1	-0.156874	1.65e-38
Lix1l	0.143421	1.91e-38
Pmepa1	-0.220649	2.1e-38
Hist1h4d	-0.13022	2.89e-38
Paip2	0.301362	2.89e-38
mt-Co2	0.137916	3.96e-38
Exosc3	0.140103	4.16e-38
Ppp1r10	-0.229598	4.45e-38
mt-Nd1	0.167216	5.81e-38
Laptm5	-0.323027	6.97e-38
A830008E24Rik	-0.212264	7.19e-38
Sec62	-0.138968	7.86e-38
Bmp2k	-0.216462	8.23e-38
Ptgs1	-0.226666	8.77e-38
Rel	-0.235106	8.97e-38
Cd2ap	-0.196119	1.07e-37
Ctnnd1	0.163807	1.94e-37
Rpl21	-0.169858	2.23e-37
Smap2	-0.257478	2.62e-37
Cox6c	0.319773	3.31e-37
Zcchc6	-0.177322	3.34e-37
Senp3	0.128209	4.25e-37
Diaph2	-0.215449	4.42e-37
Nr1d1	0.284995	5.23e-37
Srrm1	-0.155313	6.12e-37
Pdap1	-0.197927	6.27e-37
Pag1	-0.249104	8.43e-37
9530068E07Rik	0.222989	1.06e-36
Zfp292	-0.234323	1.48e-36
Rapgef5	-0.217554	2.22e-36
Ssh2	-0.236516	2.9e-36
Rps2	-0.160035	3.82e-36
Knop1	-0.188121	3.85e-36
Snx6	-0.14633	4.39e-36
Llgl1	0.148921	4.73e-36
Lcp1	-0.282263	6.93e-36
Basp1	-0.253246	7.14e-36
Mpeg1	-0.259345	9e-36
Bpnt1	0.134648	1.01e-35
Foxn3	-0.16209	1.02e-35
Eif5	-0.145725	1.41e-35
Rhoh	-0.268012	1.5e-35
3222401L13Rik	-0.213917	1.58e-35
Mgat4a	-0.218128	1.73e-35
Dock4	-0.189916	3.7e-35
Npl	0.155237	3.84e-35
Snhg11	0.464754	4.92e-35
Sox18	0.419089	5.07e-35
Gatm	0.429229	5.74e-35
Wdr45b	-0.155788	6.28e-35
Yipf4	0.21685	6.49e-35
Ctcf	-0.199756	7.14e-35
Arpc1b	-0.164717	1.01e-34
Zufsp	-0.210361	1.05e-34
Spag9	-0.159983	2.53e-34
Pnn	-0.13787	3.65e-34
Wdfy1	-0.151877	3.94e-34
Elmo1	-0.233904	4.82e-34
BC005561	-0.205741	6e-34
Alyref	0.172378	6.43e-34
Pld4	-0.230149	8.28e-34
2610001J05Rik	0.19645	8.76e-34
Arl4c	-0.229561	9.69e-34
Tcf4	-0.159119	9.83e-34
Car2	0.345194	1.03e-33
1190007I07Rik	0.128143	1.27e-33
Itga6	-0.180054	1.95e-33
0610009B22Rik	0.160637	1.99e-33
Sltm	-0.19282	2.07e-33
Spint2	0.269671	2.39e-33
Abi3	-0.196078	2.52e-33
Atp5e	0.319225	3.37e-33
Sap30	0.108592	3.38e-33
Gm26778	-0.214279	3.42e-33
N4bp2l2	-0.166916	3.86e-33
Mafb	-0.365088	3.89e-33
Hps4	-0.196434	7.15e-33
Prlr	0.260866	8.62e-33
Mgst3	0.142802	9.1e-33
Cpe	0.423335	9.77e-33
Dynlt1f	0.105689	1.11e-32
Cwf19l2	-0.202396	1.36e-32
Pik3r1	-0.193158	1.42e-32
Smchd1	-0.187814	1.77e-32
Rsrc1	-0.17827	1.9e-32
Fau	-0.19615	2.46e-32
mt-Cytb	0.139733	3.05e-32
Specc1	-0.204798	3.24e-32
Srsf9	0.254758	3.28e-32
Plek	-0.279292	3.55e-32
Rps21	-0.178842	5.43e-32
Olfml3	-0.267418	5.74e-32
Uqcrb	0.302005	7e-32
Thrap3	-0.135184	7.45e-32
Rcn2	0.301242	9.37e-32
Rab11fip2	-0.197714	1.02e-31
Ndufc2	0.315128	1.21e-31
Sf3b2	-0.152253	1.24e-31
Setd5	-0.172597	1.36e-31
Fubp1	-0.158694	1.56e-31
Map2k2	-0.115005	1.56e-31
Ankrd44	-0.223296	2.08e-31
Rbm28	-0.162751	2.64e-31
Crtc2	0.104673	3.58e-31
Zfyve21	0.190823	4.82e-31
Ptms	-0.119902	5.02e-31
Chchd10	0.394982	5.86e-31
Dstn	-0.146762	6.88e-31
Upf2	-0.149351	7.43e-31
Grn	-0.169908	7.69e-31
Slc4a10	0.237392	9.02e-31
Pon2	-0.164047	9.43e-31
Ncstn	0.130358	1.21e-30
Thoc2	-0.174212	1.41e-30
Cers2	0.279578	1.41e-30
Itch	-0.154678	1.76e-30
Ppib	0.275522	1.98e-30
Ash1l	-0.181207	2.04e-30
Dock10	-0.236653	2.08e-30
Ccr5	-0.252596	2.5e-30
Tmco1	-0.15556	2.7e-30
Creg1	-0.181827	2.83e-30
Wdr43	-0.19359	2.95e-30
Cetn3	0.271884	3.44e-30
Mt1	0.274359	3.6e-30
Ddx50	-0.150599	3.9e-30
Cmc1	0.11512	3.92e-30
Ap2b1	-0.132391	5.2e-30
Tcp11l2	0.163768	5.58e-30
Mfsd14a	0.19086	5.95e-30
Sox4	-0.199231	6.03e-30
Rbp1	0.319484	6.51e-30
Pwwp2a	-0.225717	6.72e-30
Rab28	0.181581	6.78e-30
Dnajc1	-0.178971	7.09e-30
Ddx46	-0.150803	7.14e-30
Rtf1	-0.155288	8.76e-30
Rps12	-0.18214	1.1e-29
Htr2c	0.184544	1.13e-29
Hnrnpu	-0.116966	1.14e-29
Spi1	-0.219236	1.24e-29
Dnajb6	-0.142896	1.38e-29
Skil	-0.227808	1.42e-29
Pid1	-0.173717	1.5e-29
Vtn	0.175293	1.6e-29
Lair1	-0.186849	1.69e-29
Trappc10	-0.123484	2.05e-29
Rgs2	-0.22572	2.43e-29
Per1	0.182186	2.5e-29
Ncf1	-0.259081	3.42e-29
Tmem119	-0.246672	5.03e-29
Dek	-0.168816	5.23e-29
Fgd2	-0.178406	5.85e-29
Map2k1	0.139762	6.2e-29
Mobp	0.347645	6.24e-29
Ppt1	-0.140549	6.78e-29
Myadm	0.139236	7.38e-29
Phf20l1	-0.121452	9.89e-29
Txn1	0.255824	1.2e-28
Hacd2	0.240774	1.43e-28
Nfe2l2	-0.159471	1.73e-28
Ap2a2	-0.175595	1.82e-28
Fam102b	-0.210827	1.99e-28
Tubgcp5	-0.208279	2.01e-28
Phf3	-0.149087	2.38e-28
Man1a2	-0.165778	2.43e-28
Actb	-0.181758	2.86e-28
Soga1	-0.210718	2.94e-28
Ppp1r35	0.122005	3.62e-28
Rps6ka1	-0.172384	4.92e-28
Ubash3b	-0.230586	5.95e-28
Sik2	-0.190582	6.11e-28
Ptpra	-0.140215	6.3e-28
Sh3gl1	0.150546	6.62e-28
Zfp36	0.605516	7.14e-28
Hexa	-0.171261	8.82e-28
Myh9	-0.182773	9.89e-28
Fcrls	-0.285358	1.05e-27
Arpc2	-0.129068	1.12e-27
Nav3	-0.254673	1.16e-27
Nsd3	-0.157121	1.2e-27
Retreg1	-0.184852	1.4e-27
Xrn2	-0.161633	1.48e-27
Sdf2	0.233734	1.49e-27
Abhd2	0.393049	1.5e-27
Rpl10	-0.16368	1.59e-27
Zbtb20	-0.211686	1.67e-27
Wdr89	0.109729	1.86e-27
Dhx36	-0.122545	1.92e-27
Id1	0.331488	2.42e-27
Cops7a	0.173214	2.52e-27
Tox4	-0.157688	2.8e-27
Cggbp1	-0.14091	2.9e-27
Churc1	0.21495	3.07e-27
Chd6	-0.181067	3.72e-27
Zdhhc8	0.108295	3.98e-27
Luc7l3	-0.11127	4.19e-27
Ddx21	-0.153572	4.35e-27
Nucks1	-0.122022	4.36e-27
Gdi2	-0.136218	4.64e-27
Ppp1r1b	0.278993	5.14e-27
Pfdn4	0.15803	6.06e-27
Calml4	0.267205	6.27e-27
Rbm3	0.257969	6.73e-27
Arl10	-0.171218	6.77e-27
Git2	-0.194389	7.55e-27
Snrnp48	-0.129432	7.85e-27
Arhgef1	-0.163828	8.33e-27
C1qa	-0.42731	1.32e-26
Picalm	-0.173015	1.36e-26
Ptprc	-0.184304	1.43e-26
Man2b1	-0.162151	1.67e-26
Mier1	-0.179365	1.78e-26
Slc4a7	-0.151032	1.87e-26
Cebpb	0.42091	1.88e-26
Tra2b	-0.178286	1.89e-26
Csmd3	-0.241817	1.92e-26
Kmt2a	-0.163287	1.97e-26
Ptbp3	-0.158031	2.23e-26
Naa35	-0.140969	2.47e-26
Btbd7	-0.171316	2.53e-26
Epb41l2	-0.170749	2.55e-26
Hivep3	-0.176668	2.68e-26
Tnrc6c	-0.156141	2.81e-26
Zc3h15	-0.16979	3e-26
Vsir	-0.178243	3.16e-26
Mlec	-0.136158	3.39e-26
Gm26520	-0.130478	3.75e-26
Cnot3	-0.15777	4.17e-26
Acin1	-0.128525	4.41e-26
Smc1a	-0.168894	4.51e-26
Ncf2	-0.233391	6.12e-26
Gps2	-0.148102	6.8e-26
Arid4a	-0.186494	7.52e-26
Itm2a	0.260258	8.86e-26
Fxr1	-0.140234	9.08e-26
Vps4b	-0.138972	9.34e-26
Csnk2a1	-0.144054	9.91e-26
Zcchc11	-0.183192	1.24e-25
Syngr2	-0.199372	1.25e-25
Slc22a17	0.373462	1.31e-25
Ralbp1	-0.154883	1.43e-25
Ctsb	-0.170177	1.64e-25
Dennd4a	-0.17859	2.01e-25
Pdcl3	0.19773	2.82e-25
Hook3	-0.146379	2.93e-25
Abhd16a	0.162352	3.13e-25
Tmem55b	-0.15362	3.19e-25
Camk2d	-0.175414	4.05e-25
Rpl35	-0.110967	6.15e-25
Vcp	-0.120273	7.27e-25
Cx3cr1	-0.375905	7.34e-25
Tob1	0.235165	8.74e-25
Zfp91	-0.157517	9.16e-25
Ythdc1	-0.135723	9.35e-25
Rgcc	0.442952	1.02e-24
Mylip	-0.194136	1.23e-24
Mat2a	-0.128844	1.29e-24
Gspt1	-0.156114	1.32e-24
Atp6v0b	-0.102057	1.37e-24
Cd84	-0.211426	1.44e-24
Lactb	-0.144708	1.67e-24
Rock1	-0.136799	1.9e-24
Cyba	-0.149597	1.99e-24
Ubn1	-0.145196	2.03e-24
Cnot4	-0.151793	2.12e-24
Gnaq	-0.152285	2.35e-24
Scoc	-0.142313	2.36e-24
Cdk11b	-0.143368	3.34e-24
Rock2	-0.151094	3.49e-24
Gsk3b	-0.126399	3.82e-24
Selenos	-0.122971	3.84e-24
Cmip	-0.121748	4.14e-24
Dbi	0.149577	4.14e-24
Xiap	-0.149977	4.14e-24
Zmiz1	-0.12976	4.19e-24
Myl12b	0.307587	4.8e-24
Fchsd2	-0.204116	5.13e-24
Samsn1	-0.185181	5.37e-24
Lag3	-0.182	6.49e-24
Cept1	0.175531	6.72e-24
B2m	0.410383	7.06e-24
Cd180	-0.205119	7.11e-24
Zfp652	-0.157957	7.62e-24
Folr1	0.217713	8.7e-24
Tmem100	-0.17731	1.01e-23
Med31	0.147278	1.02e-23
Pnrc1	-0.104326	1.06e-23
Entpd1	-0.163183	1.16e-23
Zfand5	-0.114933	1.68e-23
Tnfaip8	-0.127853	1.72e-23
Gatad2b	-0.148854	2.24e-23
Marcks	-0.191649	2.31e-23
Synrg	-0.155619	2.92e-23
Cebpg	-0.159514	2.96e-23
Rpl29	-0.113287	3.06e-23
Golgb1	-0.204961	3.38e-23
Fam133b	-0.144499	3.53e-23
Car12	0.150842	4.03e-23
1110004F10Rik	-0.121769	4.73e-23
Ccdc50	-0.117777	4.8e-23
C1galt1c1	0.105997	5.7e-23
Dapp1	-0.197109	6.06e-23
Ubap2l	-0.120484	6.73e-23
P2ry13	-0.139293	7.46e-23
Kdelr2	0.170555	7.49e-23
Lpcat3	-0.139765	9.56e-23
Cdc26	0.185021	1.11e-22
Nisch	-0.10527	1.13e-22
Rpl37	-0.144886	1.16e-22
Glg1	-0.158774	1.26e-22
Cldn11	0.279562	1.34e-22
Erh	0.129961	1.49e-22
Ubn2	-0.17541	1.94e-22
H2afy	-0.126688	2.26e-22
Slc16a6	-0.206825	2.29e-22
Vps13c	-0.139573	2.46e-22
Pdcd4	-0.127903	2.66e-22
Blnk	-0.188079	2.74e-22
Smarca5	-0.13928	3.06e-22
mt-Atp8	-0.142008	3.47e-22
Kansl1	-0.139619	4.09e-22
Mgp	0.293491	4.82e-22
Bin2	-0.150117	4.86e-22
Pcmtd1	-0.195559	5.87e-22
Camk1	-0.152613	6.48e-22
Mkln1	-0.145675	6.54e-22
Rheb	0.211506	6.77e-22
Ppig	-0.128228	7.44e-22
Zmynd8	-0.156324	8.33e-22
Myo18a	-0.163848	8.47e-22
Ehd4	-0.166825	9.32e-22
Senp2	-0.151775	1e-21
Atp5g1	0.346659	1.06e-21
Ate1	-0.15261	1.07e-21
Trip11	-0.177715	1.09e-21
Btg1	-0.152827	1.13e-21
Fcgr3	-0.146151	1.22e-21
Cyr61	0.285304	1.33e-21
Usp19	0.174063	1.36e-21
Lncpint	-0.154516	1.79e-21
Rpl18a	-0.140473	1.88e-21
Psmb7	0.234495	2.19e-21
Kcne2	0.121991	2.26e-21
Cdc40	-0.159171	2.51e-21
Tmem107	0.106004	2.51e-21
Naaa	0.168551	2.59e-21
F3	0.553583	2.72e-21
Cnn3	0.209195	2.73e-21
Nfkbid	-0.187713	2.92e-21
Naa20	0.115154	3.07e-21
Ywhab	-0.11562	3.44e-21
Runx1	-0.223651	3.44e-21
Prdm2	-0.153902	3.59e-21
Hp1bp3	-0.104273	4.53e-21
Slfn2	-0.107868	4.64e-21
Trim26	-0.158192	5.16e-21
Tpra1	0.104126	6.46e-21
Ddx18	-0.131535	6.72e-21
Ddx23	-0.148455	7.3e-21
Rps20	-0.119877	7.46e-21
Tsix	-0.160435	7.93e-21
Hadha	-0.109101	9.72e-21
Camp	0.394472	1.04e-20
Abca1	-0.138382	1.07e-20
Fh1	0.121631	1.08e-20
Mpv17	0.144592	1.34e-20
Wfdc2	0.164628	1.44e-20
Tnfaip8l2	-0.155625	1.46e-20
Ubr2	-0.142556	1.48e-20
Cfap20	0.160494	1.8e-20
Numb	-0.1447	1.8e-20
Rnf7	0.289407	1.84e-20
Stag2	-0.132518	2e-20
Kat6a	-0.149503	2.06e-20
Itgb1	-0.163593	2.17e-20
Cryab	0.146969	2.27e-20
Abca9	-0.202297	2.42e-20
Tm2d1	0.133245	2.57e-20
Mcl1	-0.122683	2.69e-20
Rps11	-0.135971	2.69e-20
Rbpj	-0.127054	2.73e-20
Polr2g	0.187345	3.07e-20
Coa6	0.141544	3.15e-20
Rcsd1	-0.172452	3.39e-20
44621	-0.177935	3.44e-20
Eml4	-0.1759	3.51e-20
Fscn1	-0.169802	3.7e-20
Ubxn2a	-0.148066	3.75e-20
Kdm3b	-0.151764	4.07e-20
Hectd1	-0.140059	4.17e-20
Rer1	0.16123	4.24e-20
Rlf	-0.167557	4.39e-20
Sostdc1	0.145728	4.92e-20
Kcnq1ot1	-0.233767	4.93e-20
Acp2	-0.152113	5.4e-20
Bach1	-0.167234	5.8e-20
Yy1	-0.100865	5.97e-20
Rab2a	-0.100064	6.03e-20
2810474O19Rik	-0.168445	7.21e-20
Nsun6	-0.135923	7.44e-20
Smap1	-0.124781	7.67e-20
Vat1l	0.141028	8.2e-20
Rplp1	-0.151763	8.76e-20
Cox8a	0.255451	9.4e-20
Nfe2l1	-0.116144	9.69e-20
Zfp638	-0.113421	1.26e-19
Acot1	0.175484	1.39e-19
Dnajc24	0.132885	1.41e-19
Ascc3	-0.140142	1.49e-19
Trp53i13	0.123961	1.56e-19
Jun	-0.332793	1.62e-19
Safb2	-0.137516	1.82e-19
Atad2b	-0.154126	1.9e-19
Tceal1	0.12394	1.9e-19
Parp14	-0.167289	2.03e-19
Wbp4	-0.135636	2.26e-19
Adgrg1	-0.106375	2.4e-19
Tmem173	-0.165939	2.59e-19
Ifngr1	-0.115299	2.61e-19
Ppwd1	-0.132905	2.93e-19
Tsn	-0.124316	3.03e-19
Tcea1	-0.122345	3.09e-19
Gon4l	-0.153853	3.2e-19
Aim2	-0.136847	3.75e-19
Slc4a5	0.148088	3.89e-19
Daglb	-0.156011	4.09e-19
Hist1h1e	-0.1565	4.14e-19
Tm6sf1	-0.145348	4.48e-19
Cep350	-0.124363	5.37e-19
Snw1	-0.113611	5.38e-19
Kif21b	-0.151636	6.41e-19
Spry1	0.108781	6.44e-19
Reep3	-0.141435	6.49e-19
1700017B05Rik	-0.166509	7.01e-19
Znrd1	0.152056	7.16e-19
Ano6	-0.133527	7.18e-19
Sfpq	-0.115017	7.49e-19
Atp5g2	0.241033	7.79e-19
Cd68	-0.138969	7.82e-19
Irf2	-0.117524	7.82e-19
Prpf38b	-0.126779	8.12e-19
Tm9sf2	0.157259	8.12e-19
Sipa1	-0.129379	8.28e-19
Nos1ap	-0.146628	8.41e-19
Cd48	0.145439	9.99e-19
Stk38	-0.125773	1.04e-18
Pip4k2a	-0.149849	1.1e-18
Foxp1	-0.172897	1.15e-18
Zc3h13	-0.135926	1.18e-18
Ecscr	-0.146725	1.19e-18
F11r	-0.114484	1.26e-18
Maml3	-0.185429	1.33e-18
Trim30a	-0.129134	1.48e-18
Lrba	-0.133082	1.53e-18
Nr1d2	0.170592	1.58e-18
Mafg	-0.105337	1.59e-18
Rab8b	-0.148068	2.04e-18
Bin1	-0.123782	2.12e-18
Gcc2	-0.149033	2.13e-18
Snx20	-0.156119	2.32e-18
Smim4	0.182684	2.57e-18
Rpl30	-0.131179	2.71e-18
0610030E20Rik	-0.114377	2.97e-18
Stx4a	0.152849	3.13e-18
Trim44	-0.114173	3.25e-18
Zbtb38	-0.146883	3.48e-18
Magoh	0.103228	3.78e-18
Cbx1	-0.121883	3.95e-18
H2-T23	0.238108	4.12e-18
Polr2k	0.249124	4.23e-18
Rgs5	0.264357	4.23e-18
Dock2	-0.171503	4.54e-18
Col9a3	0.273795	5.04e-18
Pde10a	-0.164893	5.51e-18
Snx18	-0.132267	5.57e-18
Ppp1r12a	-0.140798	5.64e-18
Slc25a33	0.137218	5.87e-18
Mysm1	-0.143297	5.89e-18
Cdv3	-0.103903	6.1e-18
Kmt2c	-0.137219	6.48e-18
Srebf1	0.184937	6.51e-18
Slc2a5	-0.152065	7.15e-18
Gcn1l1	-0.15208	7.6e-18
Gtf2b	0.135659	7.8e-18
Rbm26	-0.111777	8.06e-18
Pbxip1	-0.131512	8.8e-18
Rfc1	-0.122242	9.41e-18
Cox4i1	0.223425	9.53e-18
Abhd12	-0.123778	1.12e-17
Cadm4	0.197066	1.34e-17
Was	-0.166164	1.34e-17
Psmd1	-0.135394	1.56e-17
Maz	0.164529	1.58e-17
Abcf1	-0.14538	2.24e-17
Hipk2	-0.152011	2.26e-17
Ngp	0.347949	2.96e-17
Emb	0.158146	3.01e-17
Taf1d	-0.138006	3.25e-17
Pim3	0.236195	3.4e-17
Lsm8	0.12365	3.44e-17
Fcer1g	-0.213214	3.57e-17
Cystm1	0.251697	3.72e-17
Rnf130	0.244733	3.9e-17
Srsf7	0.249128	4.25e-17
Nfic	-0.108821	4.27e-17
Zfp148	-0.138838	4.59e-17
Mterf3	0.117192	4.74e-17
Nfam1	-0.162359	5.74e-17
Rab3gap1	-0.143557	6.9e-17
Phf20	-0.132992	6.94e-17
Ttc28	-0.168723	7.07e-17
Crtc3	-0.152332	7.25e-17
Sod2	0.163694	7.25e-17
St6gal1	0.137563	7.33e-17
U2surp	-0.104738	7.56e-17
Chd2	-0.131832	7.76e-17
Bet1	0.138251	8.08e-17
Smad4	-0.15343	8.15e-17
Cul1	-0.103153	8.29e-17
Meg3	0.276577	8.93e-17
Aqp1	0.111916	9.44e-17
Ccl7	0.340781	9.63e-17
Zfp646	-0.149613	1e-16
Ddx6	-0.10469	1.03e-16
Lrrk1	-0.141442	1.04e-16
Ranbp2	-0.124513	1.24e-16
Birc6	-0.121675	1.3e-16
Btbd9	-0.121031	1.31e-16
Sf3b3	-0.134744	1.49e-16
Ndrg4	0.166217	1.58e-16
Sdcbp	0.232299	1.62e-16
Btk	-0.136768	1.65e-16
Ulk2	-0.11512	1.73e-16
Srek1	-0.121165	1.88e-16
Ccnd1	-0.183745	1.9e-16
Slfn8	-0.122283	1.95e-16
Ctsa	-0.110467	2.03e-16
Wapl	-0.135997	2.06e-16
Tigd2	-0.143337	2.26e-16
Cd302	0.183898	2.33e-16
Sorbs3	0.167486	2.38e-16
Rnf146	0.12128	2.4e-16
Usp2	-0.161204	2.57e-16
Eprs	-0.142233	2.57e-16
Lsm5	0.128549	2.73e-16
Sft2d1	0.186811	2.79e-16
Pcsk7	-0.114678	2.82e-16
Ptpn18	-0.102768	3.42e-16
P2ry6	-0.181301	3.43e-16
Klf15	0.124345	3.44e-16
Fam193a	-0.160657	4.01e-16
Taf15	-0.121186	4.12e-16
Aff4	-0.115087	4.53e-16
Cotl1	-0.119345	4.79e-16
Crybb1	-0.124506	5.11e-16
Sall3	-0.181086	5.2e-16
Ankrd17	-0.163891	5.24e-16
Hnrnpr	-0.127184	5.56e-16
Cthrc1	0.10541	5.84e-16
Dpy30	0.184664	6.45e-16
Atp8a2	-0.14325	7.1e-16
Susd3	-0.120858	7.98e-16
Rab31	0.182448	8.04e-16
Etfa	0.147587	8.35e-16
Hnrnpf	0.243554	8.57e-16
Polr2h	0.130916	9.18e-16
Ywhah	-0.105056	9.21e-16
Slc38a9	-0.138231	9.38e-16
Ino80d	-0.112655	9.61e-16
Arhgap30	-0.162518	1.05e-15
Tmem184b	0.130942	1.14e-15
Fgfrl1	0.132705	1.24e-15
Commd1	0.180084	1.29e-15
Nrd1	-0.113433	1.5e-15
Zfp90	-0.141394	1.57e-15
Rabggtb	0.105542	1.61e-15
Psmd7	-0.102365	1.66e-15
Xrn1	-0.160708	1.66e-15
Mast4	-0.163385	1.73e-15
Lpin2	-0.156138	1.8e-15
Ndufab1	0.22071	1.85e-15
Arhgap17	-0.119779	1.89e-15
Zfp397	-0.145531	2.04e-15
Cbl	-0.137703	2.06e-15
Ltc4s	-0.10363	2.15e-15
Cmtm7	-0.131625	2.2e-15
Hmgb2	0.235072	2.3e-15
Myl12a	0.246716	2.52e-15
Mark3	-0.129902	2.65e-15
2810004N23Rik	-0.1226	2.69e-15
Mrpl33	0.23659	2.92e-15
Gm32849	-0.135365	3.02e-15
Nfx1	-0.115022	3.47e-15
Ankrd12	-0.124683	3.74e-15
Smarca2	-0.158799	3.82e-15
Herc1	-0.132854	4.18e-15
Acox3	-0.152383	4.23e-15
Rnf216	-0.138583	4.58e-15
Zfp329	-0.134957	4.87e-15
Zeb1	-0.103252	6.12e-15
Dpp8	-0.123279	6.27e-15
Psma5	0.214131	6.65e-15
Ctsh	-0.100909	7.51e-15
Plekho1	-0.114165	7.62e-15
BC028528	0.226004	7.68e-15
Fam174a	0.19766	8.04e-15
Atp6v0a1	-0.109432	8.05e-15
Max	0.106646	1.18e-14
Nrarp	0.172035	1.2e-14
Prdx4	0.152728	1.23e-14
Araf	0.172759	1.4e-14
Uvrag	-0.152025	1.52e-14
Usp15	-0.136902	1.55e-14
Eif3a	-0.115504	1.55e-14
Dock8	-0.145979	1.7e-14
Angel2	-0.10292	1.84e-14
Ikbkb	-0.118072	1.89e-14
Junb	0.234426	1.95e-14
Nlrp3	-0.134936	2.18e-14
Apc	-0.118522	2.22e-14
Chmp5	0.231785	2.28e-14
Naa15	-0.119819	2.28e-14
St3gal4	0.120475	2.28e-14
Asph	-0.124386	2.43e-14
Krt10	0.107434	2.51e-14
Asap1	-0.108908	2.51e-14
Ikzf1	-0.156581	2.55e-14
Syne1	-0.277247	3e-14
Ubxn4	-0.110001	3.12e-14
Dido1	-0.114197	3.22e-14
Vav1	-0.122045	3.22e-14
St3gal6	-0.103745	3.35e-14
Gna12	0.200608	3.39e-14
Dmac1	0.124927	3.44e-14
Rad23a	0.130512	3.78e-14
Med13l	-0.131653	3.85e-14
Ttc3	-0.128196	3.87e-14
Smad7	-0.150126	5.01e-14
Lman1	-0.11431	5.31e-14
Utp3	-0.137838	5.36e-14
Cox6a1	0.236384	6.09e-14
Ski	-0.116775	6.27e-14
Gtf2h2	-0.165068	6.47e-14
Tmcc1	-0.146205	6.51e-14
Baz1b	-0.156239	7e-14
Igfbp7	0.18532	7.36e-14
Ctss	-0.277777	7.73e-14
Shoc2	-0.109753	8.19e-14
Morc3	-0.110962	8.56e-14
Dnm1	0.24045	8.89e-14
Gusb	-0.120133	9.94e-14
Exoc3	-0.126455	1.16e-13
Slc7a5	0.275854	1.19e-13
Cysltr1	-0.135184	1.26e-13
Ndfip2	0.121997	1.29e-13
Spty2d1	-0.107411	1.34e-13
Rsbn1	-0.118737	1.6e-13
Zfp950	-0.137845	1.92e-13
Atp1b2	0.359817	1.98e-13
Tsc22d2	-0.142473	2.3e-13
Rassf4	-0.135823	2.36e-13
Strn3	-0.117481	2.41e-13
Clcn3	-0.112296	2.51e-13
Rnf20	-0.117959	2.65e-13
Rbm7	0.106395	2.71e-13
Smim14	0.212647	2.78e-13
Sbno2	-0.112247	2.79e-13
Pbrm1	-0.133478	3.01e-13
Dusp1	0.409115	3.07e-13
Ppp4c	0.118187	3.11e-13
Tet3	-0.129383	3.21e-13
Csf1r	-0.199923	3.3e-13
Isca2	0.105395	3.4e-13
Psd2	0.107919	3.49e-13
Supt20	-0.109332	3.87e-13
Ctsz	-0.124186	4.61e-13
Mob3c	-0.136567	5.62e-13
Nufip2	-0.158309	5.77e-13
Icam1	-0.277902	5.95e-13
Phip	-0.135253	6.13e-13
Sema4a	0.127535	6.53e-13
Ewsr1	0.193471	7.53e-13
Orai1	-0.109511	8.65e-13
Tspan14	0.119022	8.7e-13
Chd8	-0.108629	9.2e-13
Ighm	-0.107762	9.51e-13
Aldoa	0.244482	1.03e-12
Cnp	0.2525	1.05e-12
Pkn1	-0.131821	1.08e-12
Bhlhe40	0.180471	1.15e-12
Elk3	-0.130737	1.22e-12
Neurl3	-0.160405	1.26e-12
Bcar1	0.105249	1.33e-12
Fcgr1	-0.111109	1.42e-12
Arhgap4	-0.129441	1.42e-12
Tbxas1	-0.117478	1.59e-12
Ifitm1	0.383091	1.66e-12
Fos	0.236536	1.72e-12
Prdx1	0.215226	2.1e-12
Klf7	-0.109462	2.41e-12
Ssr3	0.172841	2.73e-12
2610037D02Rik	-0.124755	3.05e-12
Pde3b	-0.110793	3.07e-12
Taf7	-0.101993	3.09e-12
Lyl1	-0.108155	3.3e-12
Rapgef6	-0.102095	3.83e-12
Naga	0.120531	4.15e-12
Msx1	0.202702	4.25e-12
Dnttip2	-0.117249	4.28e-12
Srpk2	-0.104728	4.39e-12
Rnf6	-0.111459	4.57e-12
Gapvd1	-0.122422	5.03e-12
Hyal1	-0.108048	5.42e-12
Gstp1	0.214364	5.63e-12
Ankhd1	-0.131944	6.17e-12
Prpf40a	-0.112264	6.32e-12
Ttyh3	0.212739	6.42e-12
Nckap1l	-0.127184	7.2e-12
Cerk	-0.129731	7.42e-12
Riok1	-0.115745	7.81e-12
Tspan2	0.339277	7.99e-12
Sash1	-0.189739	8.23e-12
Jund	-0.161006	8.59e-12
Ralgps2	-0.141409	9.74e-12
Slc16a4	0.143071	1.07e-11
Ccnt1	-0.10776	1.08e-11
Pgp	-0.124567	1.08e-11
Gns	-0.112031	1.18e-11
Mphosph8	-0.108403	1.44e-11
Atp1b1	0.214314	1.47e-11
Zfp800	-0.113015	1.49e-11
Gabpa	0.102289	1.69e-11
Fam208a	-0.11495	1.85e-11
Smc3	-0.103754	1.87e-11
Calm1	-0.115337	1.95e-11
Msl3	-0.102365	1.97e-11
F5	0.119666	2.02e-11
Zfp871	-0.113174	2.16e-11
Hbb-bs	0.848345	2.22e-11
Lipa	-0.106116	2.24e-11
Mcee	0.182064	2.26e-11
Zwint	0.156381	2.35e-11
Plat	0.239517	2.48e-11
Mcam	0.171955	2.5e-11
Gna15	-0.128578	2.5e-11
Gem	-0.122955	2.52e-11
Swt1	-0.106818	2.54e-11
Zrsr2	-0.107846	3.06e-11
Spin1	0.105107	3.07e-11
Ogfrl1	-0.114185	3.12e-11
Cmpk1	0.154269	3.27e-11
Slc39a12	0.270734	3.34e-11
Zfp326	-0.105845	3.45e-11
Rps27l	0.171845	3.66e-11
Wsb2	0.117989	3.73e-11
Tbc1d5	-0.100445	4.08e-11
Cxxc5	-0.121175	4.18e-11
Ndufa8	0.183064	4.71e-11
Pabpn1	-0.117615	4.81e-11
Pla2g15	-0.107156	5.4e-11
Crebrf	-0.106206	5.68e-11
Mif	0.22808	5.78e-11
Cdk13	-0.126539	6.48e-11
Eif4a2	0.241996	6.55e-11
Klf2	0.182555	6.55e-11
Lamtor3	0.143709	6.74e-11
Fzd4	0.152497	6.76e-11
Filip1l	-0.180781	7.76e-11
Sf3b6	0.205718	8.6e-11
Ccl2	0.411284	8.79e-11
Atp5j	0.222264	8.96e-11
Gxylt1	-0.101649	9.17e-11
Rif1	-0.14347	9.22e-11
Cds2	0.136277	1.09e-10
Snx29	-0.14769	1.17e-10
Fam120a	0.129865	1.19e-10
Ntm	-0.433087	1.24e-10
Mpc1	0.204359	1.3e-10
Epc2	-0.118164	1.39e-10
Ifnar2	-0.110246	1.41e-10
Ppil4	-0.11512	1.42e-10
Eno1	-0.100121	1.51e-10
Cep68	-0.110593	1.52e-10
Smo	-0.104888	1.68e-10
Acap2	-0.117862	1.91e-10
Wwp1	-0.10811	1.99e-10
Vps36	-0.105664	2e-10
Lbp	0.10921	2.08e-10
Cdc5l	-0.126614	2.11e-10
Cyb5a	0.219703	2.24e-10
Trim12a	-0.104325	2.35e-10
Slc13a4	0.110623	2.35e-10
Gng5	0.231667	2.4e-10
Fam122a	-0.110593	2.46e-10
Nacc2	-0.109247	2.55e-10
Rsf1	-0.10316	2.63e-10
Gpr37	0.224109	2.66e-10
Rb1cc1	-0.101254	2.81e-10
Tmem258	0.223669	2.88e-10
Atp5b	0.256679	2.89e-10
Tmsb4x	0.120353	3.13e-10
Golga4	-0.137606	3.18e-10
Tm9sf4	-0.118803	3.21e-10
Rptor	-0.133062	3.23e-10
Gja1	0.331307	3.25e-10
Rgs10	-0.115446	3.32e-10
Spire1	-0.118518	3.43e-10
Ids	0.186529	3.59e-10
Ttc19	-0.111605	3.59e-10
Arid5b	-0.106949	3.88e-10
Taz	-0.109908	4.11e-10
Smg6	-0.115182	4.15e-10
Taok3	-0.107275	4.17e-10
Lacc1	-0.117203	4.36e-10
Rnf181	0.105243	4.41e-10
B430010I23Rik	-0.146347	4.42e-10
Atad1	0.108129	4.53e-10
Kcnj13	0.130102	4.97e-10
Scg5	0.145661	5.44e-10
Bloc1s2	0.110818	5.78e-10
Rnf149	-0.113916	6.6e-10
Selenow	0.209824	7.31e-10
Lsm3	0.132767	8.39e-10
Casp8ap2	-0.112486	9.96e-10
Cd9	0.358395	1.05e-09
Gm14964	0.106357	1.2e-09
Eloc	0.181837	1.21e-09
Pttg1	0.150542	1.28e-09
Fam46a	-0.11216	1.32e-09
Abhd8	0.109591	1.36e-09
Traf3ip3	-0.131668	1.4e-09
Dennd6a	-0.101423	1.4e-09
Myl6	0.182242	1.46e-09
Rnf103	0.111157	1.46e-09
Slc36a1	0.116792	1.65e-09
Gnl3	-0.116351	1.66e-09
Trim56	-0.10758	1.89e-09
P4ha1	-0.120552	1.93e-09
Gm40841	-0.106377	2.28e-09
Tsc22d1	0.151193	2.28e-09
Trem2	-0.125515	2.36e-09
Atf7ip	-0.113636	2.44e-09
S100a1	0.235631	2.46e-09
Mgst1	0.147506	2.48e-09
Auts2	-0.146813	2.49e-09
Ide	0.128144	2.74e-09
Havcr2	-0.10229	2.76e-09
Ndufb4	0.217758	2.8e-09
Hivep2	-0.100451	2.81e-09
Acad8	0.127354	3.31e-09
Bcl9	-0.107472	3.55e-09
Gpr84	-0.151828	3.58e-09
Mmadhc	0.104544	3.64e-09
Hist1h2bc	0.266308	3.72e-09
Nsg2	0.154111	3.84e-09
Rest	-0.11128	4.11e-09
Cdc42ep4	0.125664	4.46e-09
Ddr1	0.165787	4.74e-09
Tiprl	0.114235	5.66e-09
Neo1	0.119144	5.82e-09
AC160336.1	0.296656	5.89e-09
Snx1	0.166465	5.95e-09
Nov	0.156433	6.04e-09
Cbfa2t3	-0.143844	6.54e-09
1500011K16Rik	0.169512	6.65e-09
Peak1	-0.117028	6.83e-09
Snx3	0.195841	6.88e-09
Arsb	0.160773	7.17e-09
Atp6v0a2	-0.116374	7.74e-09
Tmem59	0.186607	7.92e-09
Slc22a23	0.10702	8.3e-09
Cyth1	0.113324	8.6e-09
Rnf44	0.110434	8.6e-09
Dtx3	0.22325	8.81e-09
Ube2n	0.135161	9.47e-09
E130102H24Rik	-0.10151	9.48e-09
P2ry12	-0.107603	9.51e-09
Gm26740	-0.100408	9.64e-09
Sdccag8	-0.102503	9.8e-09
Ctsd	-0.1739	1.12e-08
Zfp318	-0.119871	1.19e-08
Cs	0.144977	1.25e-08
Col27a1	-0.15198	1.28e-08
Ggh	0.151233	1.34e-08
Trp53inp2	0.126181	1.36e-08
Gm1673	0.162469	1.76e-08
Fermt2	-0.174086	1.77e-08
Ppp6r3	-0.102138	1.81e-08
Mog	0.233181	1.92e-08
Chchd1	0.178429	1.96e-08
Opalin	0.269323	1.99e-08
Slc6a20a	0.196765	2.11e-08
Pde6d	0.105806	2.18e-08
Ubb	0.105147	2.33e-08
Psmb3	0.181721	2.37e-08
Cep170	-0.109265	2.46e-08
Pcolce	0.140829	2.51e-08
Ercc5	-0.100561	2.55e-08
Ube2a	0.131308	2.6e-08
Golga7	0.153353	2.64e-08
Gbp7	-0.127163	2.65e-08
Pex2	0.126696	2.7e-08
Gm19935	0.123207	2.8e-08
Eogt	0.156831	2.87e-08
Bank1	-0.131171	2.88e-08
Rlim	-0.100391	2.99e-08
Tubb4a	0.121929	3.23e-08
Gmip	-0.102192	3.34e-08
Hcls1	-0.124022	3.51e-08
Zfp62	-0.119121	3.58e-08
Baz2b	-0.13397	4.47e-08
Crlf2	-0.118113	4.49e-08
Cntrl	-0.113447	4.63e-08
Ccnt2	-0.108914	4.8e-08
Ufsp2	-0.100442	5.03e-08
Hps3	-0.127304	5.21e-08
Wasl	-0.104909	5.85e-08
Psmd12	-0.10585	6.08e-08
C3ar1	-0.101428	6.1e-08
Dnmt3a	-0.116065	8.4e-08
Fosb	0.308322	8.89e-08
Trim24	-0.104356	1.09e-07
Myo1f	-0.10487	1.1e-07
Samhd1	-0.108558	1.18e-07
Islr	0.170193	1.18e-07
Nop14	-0.104291	1.31e-07
Slc6a1	0.320366	1.37e-07
Thyn1	0.129608	1.4e-07
Cox6b1	0.209955	1.41e-07
Slc9a9	-0.107284	1.54e-07
Rida	0.113555	1.58e-07
H1f0	0.136461	1.77e-07
Trappc6b	0.16357	1.99e-07
Fam172a	-0.108609	2.09e-07
Gnas	0.158688	2.1e-07
Mau2	-0.141286	2.17e-07
Nt5c	0.107716	2.21e-07
Smad1	-0.124005	2.24e-07
Polr2f	0.12641	2.3e-07
Dusp6	0.180338	2.45e-07
Cdk5	0.129528	2.5e-07
Sdf2l1	0.127985	3.12e-07
Pigp	0.168794	3.23e-07
Zbtb4	-0.120423	3.28e-07
Pdk1	-0.11536	3.31e-07
Lamc1	0.171397	3.33e-07
Rps29	-0.108407	3.63e-07
Ctbp2	-0.118616	3.71e-07
Nrbp2	0.185276	4.02e-07
Esco1	-0.101865	4.06e-07
Ndufa4	0.213939	4.26e-07
Slco1a4	0.128262	4.52e-07
Crebbp	-0.102291	4.55e-07
Spock2	0.108663	4.56e-07
Psmb2	0.154985	4.62e-07
Snap25	0.162453	4.96e-07
Tnfrsf13b	-0.104367	5.19e-07
Tspan7	0.24259	5.25e-07
Mapkap1	-0.10236	5.74e-07
Usp12	-0.101122	5.78e-07
Il21r	-0.10112	6.33e-07
Mgll	-0.158236	7.18e-07
Rpl9	0.162572	7.51e-07
Ndufa3	0.222738	8.48e-07
Chil3	0.145159	9.69e-07
Ackr3	0.134989	1.07e-06
Limch1	-0.103753	1.13e-06
Gpbp1l1	-0.107168	1.25e-06
Tns2	0.161066	1.27e-06
Zfp260	-0.112148	1.34e-06
Slc23a2	0.107136	1.35e-06
Mga	-0.111886	1.37e-06
Mag	0.291139	1.41e-06
Sdhaf4	0.123725	1.57e-06
Gfap	0.11126	1.65e-06
Ap2m1	0.165007	1.98e-06
Spen	-0.124486	1.98e-06
Gprc5b	0.157806	2.13e-06
Fam111a	-0.122238	2.21e-06
Car14	0.153212	2.51e-06
Arhgef12	-0.10663	2.55e-06
Osbpl1a	-0.120642	2.6e-06
Agrn	0.197496	2.83e-06
Rdh5	0.103513	3.15e-06
Acot13	0.104969	3.33e-06
44808	0.20304	3.36e-06
Tlr3	-0.107222	3.39e-06
Bex2	0.105735	3.41e-06
Aph1a	0.105984	3.62e-06
Rab9	0.13058	3.7e-06
Crlf3	-0.124301	3.89e-06
Lima1	-0.123091	4.11e-06
Sema7a	0.181533	4.21e-06
Ep300	-0.100801	4.23e-06
Abcd2	-0.102605	4.53e-06
Dazap2	0.177197	4.71e-06
Snca	0.149574	5.03e-06
Traf7	0.10756	5.4e-06
Ltf	0.119262	5.94e-06
Rnf111	-0.10402	6e-06
Colgalt1	-0.130507	6.1e-06
Atp5h	0.176447	6.29e-06
Cyb561	0.13419	6.33e-06
Tmed4	0.117851	6.82e-06
Actr2	0.158896	6.83e-06
Tm7sf3	0.132796	7e-06
Rasa4	-0.112891	8.59e-06
Scd2	0.150731	8.89e-06
Iws1	-0.106342	1.01e-05
Nxpe4	0.132322	1.03e-05
Tet2	-0.116757	1.08e-05
Vamp2	0.158402	1.2e-05
Fmc1	0.115107	1.36e-05
Il33	0.114587	1.41e-05
Rpl7a	0.147211	1.42e-05
Amfr	0.142403	1.72e-05
Nfkbiz	-0.119319	1.78e-05
Egr3	-0.119827	1.86e-05
Rad50	-0.106665	1.95e-05
Sumo1	0.145692	2.08e-05
Kif1b	-0.108355	2.11e-05
Abhd17b	0.159529	2.29e-05
Ywhaq	0.212237	2.31e-05
Sumo2	0.183206	2.34e-05
Mrpl57	0.108175	2.41e-05
Ctnnb1	0.219359	2.5e-05
H2-Ab1	0.109028	2.53e-05
Rps6kb1	-0.101978	2.67e-05
Emc7	0.186534	2.71e-05
Scp2	0.211954	2.79e-05
H2-Aa	0.243327	3.18e-05
Pcx	0.111319	3.36e-05
Acaa2	0.132109	3.5e-05
Zfp24	-0.104027	4.17e-05
Pgrmc1	0.224284	4.36e-05
Psmb9	0.121866	4.41e-05
Elovl5	0.176149	4.58e-05
Gng11	0.142449	4.61e-05
Polr3e	0.14076	5.13e-05
Edem1	0.104871	5.21e-05
Mmgt2	-0.110483	5.45e-05
Cntn1	0.148314	5.5e-05
Fam103a1	0.117244	6.05e-05
Idh3a	0.11007	6.13e-05
Gpx4	0.227859	6.2e-05
Chst2	0.191399	6.71e-05
Nfasc	0.188067	6.81e-05
Psma2	0.141903	7.35e-05
Sub1	0.158244	7.6e-05
Slc2a1	0.246489	7.67e-05
Scamp5	0.130949	7.77e-05
Tmeff1	0.146629	8.19e-05
Pdk2	0.101444	8.48e-05
Cav2	0.123541	8.61e-05
Sh3kbp1	-0.105946	9.02e-05
Akr1b10	-0.122499	9.06e-05
Ank2	-0.106017	0.00010972
Smim11	0.125335	0.000110884
Ace	0.100449	0.000124872
Itfg1	0.121096	0.000128045
Tmem243	0.114717	0.000136136
Bcas2	0.135112	0.000138871
Car4	0.254022	0.000148804
Ttyh2	0.109124	0.000150922
Gm44257	-0.101392	0.000156302
Ifitm2	0.199584	0.000167177
Meis2	-0.123116	0.000190298
Napa	0.13329	0.000198595
Cox7a2	0.209119	0.000208971
Dicer1	-0.126423	0.000215233
Fam96b	0.104705	0.000229186
Itgb8	0.123489	0.000230531
Arl4d	0.108944	0.000240627
H2afv	0.160758	0.00026603
Utp14b	-0.148345	0.000303513
Ran	0.134995	0.000318542
Morf4l2	0.101529	0.00033616
H2-D1	0.253448	0.000351693
Nnat	0.141156	0.000357024
Sptssa	0.102099	0.000365098
Cyb5b	0.109361	0.000381568
Mllt6	0.103173	0.000394179
Gm47283	0.200366	0.000396801
Dock6	0.124608	0.00041075
Gtf2a2	0.113031	0.000428707
Clec2d	0.213821	0.000495274
Mecom	-0.157301	0.000496702
Paxx	0.144045	0.000514287
Luzp1	-0.113766	0.000611993
Slc1a3	-0.165939	0.000625069
Clns1a	0.107932	0.000646334
Ppp1r2	0.157336	0.000650194
Trappc1	0.108403	0.000714351
Ptp4a1	0.167726	0.000731923
Stk39	0.207186	0.000774218
Syn1	0.163782	0.000792001
S100a11	0.151427	0.000798408
Ndufa7	0.190502	0.000893855
Ggps1	-0.101127	0.000940565
Tmem9b	0.118786	0.000973872
Calm3	0.189384	0.000995984
Msi1	0.107827	0.00103004
Slf2	-0.121928	0.00105918
Ppp2r1a	0.156195	0.00109407
H2-Eb1	0.197366	0.00111461
Slc38a3	0.13476	0.00118215
Hnrnph3	0.117362	0.00118495
Aatk	0.232747	0.00121781
Mien1	0.155308	0.00135349
Cebpa	0.181028	0.00144709
Cmtm6	0.202616	0.00174293
Tmem33	0.113044	0.00182647
Mfsd2a	0.11401	0.00182734
Lcn2	0.175222	0.00216746
Golph3	0.111808	0.00219764
Arl3	0.125203	0.00236008
Dynll1	0.148282	0.0025458
Slc27a1	0.223993	0.00258559
Pdxk	0.14247	0.002842
Retnla	0.195781	0.0028956
Gnb2	0.173979	0.00293972
Degs1	0.136868	0.00311352
Shisa4	0.187498	0.00312699
Smco4	0.110057	0.00320155
Dmwd	0.11638	0.00350112
Prpf8	0.102646	0.00376741
Atp6ap2	0.130296	0.00380503
Slc38a5	0.144491	0.00388981
Ppp2r3a	-0.100354	0.00394046
Sgip1	-0.12738	0.00395519
Nampt	0.178697	0.0040236
Hnrnph1	0.172935	0.00452813
Sdhc	0.122599	0.00459212
Dnm3	-0.13137	0.00515119
Tspan15	0.120846	0.00600673
Mrpl17	0.142358	0.00663253
Ilk	0.135559	0.007005
Ndufb2	0.162279	0.00736923
Abca2	0.135716	0.0074973
Chp1	0.121386	0.00769767
Actr1b	0.10549	0.00797269
Rap1a	0.195562	0.00813057
Hagh	0.115481	0.00817057
Pcp4	0.121308	0.00868819
Miat	0.124993	0.00892803
Fzd2	0.166602	0.00923687
Ostf1	0.148676	0.00941624
Socs3	0.263431	0.00948403
Eno2	0.121281	0.00956028
Stmn4	0.155866	0.00975424
Tmeff2	0.175068	0.0104903
Omg	0.114731	0.0112737
Idi1	0.122349	0.0113785
Sox2	-0.193347	0.0114305
Svbp	0.108729	0.0117347
Cyc1	0.195828	0.0123119
App	0.131743	0.0132338
Eef1a2	0.121538	0.0136427
Gkn3	-0.143565	0.0137801
Esd	0.124949	0.0140235
Klc1	0.121548	0.0151292
Pcdh9	-0.123473	0.0165465
Iscu	0.115863	0.0173566
Nrxn1	-0.240401	0.0178066
Tnik	-0.132724	0.0195453
Mir124a-1hg	0.10604	0.0209599
Pcyt2	0.133281	0.0217727
Gpm6a	0.138594	0.0226889
Rnpc3	-0.104867	0.0228035
Arf4	0.143953	0.0230679
Glo1	0.109901	0.0269352
Nr4a1	0.321041	0.0282065
Mdh1	0.211321	0.0295867
Grcc10	0.115341	0.0309505
Ptma	0.118996	0.0311169
Ubl5	0.205688	0.0313379
Rorb	-0.232538	0.0316097
Pdlim2	0.183132	0.032193
Tcim	0.107481	0.0334977
Stmn1	0.125202	0.033529
Kctd12	-0.167009	0.0347083
Ndufv2	0.125026	0.0356582
Pcdh17	-0.12677	0.0362908
9630013A20Rik	0.101967	0.0363878
Serinc3	0.226182	0.0371437
Vegfa	0.201039	0.0389469
Slc31a1	0.114488	0.0410168
Clip3	0.137575	0.0425191
Mdh2	0.14727	0.0478173
Pcbp4	0.158074	0.0488356

## Sheet: Supplementary Table 3
Supplementary Table 3: Differentially expressed genes from total cells between aKO and WT mice . Adjusted p-values are Bonferroni corrected.
gene	log2FoldChange	pvalue
Ttr	0.133309	0
Ost4	0.455877	2.12e-195
Snhg9	0.456955	2.44e-195
Tmem128	0.332076	5.44e-189
mt-Nd3	-0.410558	5.8e-178
Snrpf	0.339593	6.17e-174
Pfn1	0.477108	3.8e-150
Dbp	0.457966	7.38e-147
Cox17	0.370965	1.23e-142
Rpa3	0.234075	2.96e-141
Rnaset2a	0.315248	1.21e-137
Spry2	0.35457	8.15e-135
Ppia	0.320979	3.91e-133
Impact	0.256529	8.05e-126
Selenof	0.399822	2.02e-124
Sdhd	0.277055	1.22e-117
Nr1d1	0.351232	3.7e-117
Atxn2l	0.255495	4.49e-116
Rcn2	0.427301	1.35e-112
Ndufa1	0.33389	2.82e-110
Sparcl1	0.417706	7.02e-106
1810037I17Rik	0.388973	9.4e-105
Rpl27	0.395717	9.96e-105
Bloc1s1	0.280682	1.9e-104
Abhd3	0.468293	4.33e-103
Rnaset2b	0.260613	4.57e-96
Sox18	0.571012	5.94e-94
Hacd2	0.389281	2.65e-93
Rgcc	0.472427	1.67e-91
Rpl41	-0.273337	6.49e-90
Ldb1	0.140426	1.14e-87
Ctnnd1	0.220245	1.44e-86
Rnf5	0.266115	1.53e-86
Bin1	-0.467323	2.19e-86
Apoe	0.339928	1.06e-85
Fdx1	0.224119	1.87e-85
Tap2	0.169315	1.43e-84
Rps27rt	0.19119	5.69e-83
Hprt	0.298746	6.29e-83
Nr1d2	0.216804	1.79e-82
C1qa	-0.63115	1.97e-82
Sem1	0.315425	5.93e-82
Lix1l	0.166961	2.47e-80
Unc50	0.226667	2.56e-79
Ndufb3	0.290338	6.23e-79
Bccip	0.20483	7.25e-79
Atp1b2	0.539708	2e-78
Smim26	0.218592	1.02e-77
Id3	0.389091	8.75e-77
F3	0.729581	2.64e-76
Sdf2	0.244168	5.53e-76
Tm9sf2	0.204886	7.37e-76
Slc38a3	0.26891	9.1e-76
Tmed7	0.251077	3.33e-75
Bhlhe40	0.239706	1.24e-74
Hopx	0.527024	6.82e-74
Atp5g3	0.305913	7.05e-74
Gm42031	-0.135569	1.03e-72
Fcrls	-0.546836	1.24e-72
Eogt	0.283802	1.45e-72
Med30	0.141019	2.75e-71
Chst2	0.491046	2.79e-71
Acyp2	0.240785	1.92e-70
Zfyve21	0.261796	2.41e-70
Cav2	0.286887	3.68e-70
Ndufc2	0.343395	3.94e-70
Prdx3	0.166067	7.48e-70
Tomm7	0.28792	9.84e-70
Mrps28	0.199211	3.4e-69
Cstb	0.242925	3.99e-69
Ttyh3	0.330295	1.27e-67
2610001J05Rik	0.19559	1.09e-66
Rheb	0.244116	5.31e-66
Atn1	0.142222	5.39e-66
Exosc3	0.121181	6.85e-66
Pex13	0.156601	7.36e-66
Rbm3	0.243258	1.24e-65
Slc1a2	0.31222	1.72e-65
Mfsd14a	0.160472	1.81e-65
Trappc2	0.124018	4.61e-65
Cnn3	0.245799	5.44e-65
Tspan7	0.533289	1.25e-64
Gstm1	0.365986	1.95e-64
Bsg	0.346436	3.76e-64
Yipf4	0.173885	1.08e-63
Tfrc	0.375463	2.78e-63
Gja1	0.5075	1.15e-62
Per3	0.248759	1.56e-62
Usf1	0.140866	2.3e-62
Ncstn	0.152148	4.78e-62
Cpe	0.499752	9.42e-62
Hbb-bs	0.164228	1.38e-61
Agrn	0.241442	1.64e-61
H3f3a	0.281521	4.26e-61
Slc7a5	0.400835	4.83e-61
Rpl10-ps3	0.10042	6.37e-61
Slc39a12	0.362532	7.12e-61
Srsf9	0.25077	1.14e-60
Myl12b	0.39024	2.23e-60
Uqcrb	0.281906	9.35e-60
Gpcpd1	0.309327	4.65e-59
Zeb2	-0.400433	5.1e-59
Atp1a2	0.318915	5.61e-59
Snhg6	0.134099	6.16e-59
Rpl6	-0.270416	8.97e-59
Nrarp	0.223056	6.35e-58
Txn1	0.227713	8.35e-58
Prex2	0.254939	1.41e-57
Actb	-0.27327	1.74e-57
Myadm	0.195199	2.27e-57
Cyth4	-0.444585	2.32e-57
Slc25a33	0.195	5.7e-57
Txndc5	0.105486	1.54e-56
Usp19	0.141057	1.62e-56
Naaa	0.214421	2.23e-56
Hk2	-0.433173	3.3e-56
Erh	0.149916	6.03e-56
Vegfa	0.436002	7.14e-56
Igfbp7	0.43593	1.54e-55
Rps9	-0.282712	2.49e-55
Cdc42ep4	0.185265	4.15e-55
BC028528	0.303624	5.68e-55
Rps21	-0.250312	9.16e-55
Olfml3	-0.444686	1.24e-54
Malat1	-0.181122	1.44e-54
Crtc2	0.109463	1.72e-54
Mgst3	0.153306	1.91e-54
Rrbp1	-0.343352	2.19e-54
Max	0.170506	3.11e-54
Tmem184b	0.165424	6.03e-54
Senp3	0.126112	6.91e-54
Pym1	0.100381	2e-53
Rab28	0.190354	2.18e-53
Cthrc1	0.159144	2.31e-53
Pou2f2	-0.393734	1.22e-52
Psd2	0.160896	1.27e-52
Naa20	0.145813	1.63e-52
Epas1	0.318924	2.05e-52
Basp1	-0.345674	2.08e-52
Ftl1-ps1	0.141458	3.04e-52
Cops7a	0.126681	3.26e-52
Fyb	-0.394182	4.44e-52
Siglech	-0.380772	9.5e-52
Ccdc141	0.237967	1.39e-51
Aldoc	0.326719	1.71e-51
Tgfbr1	-0.446354	1.86e-51
Mcc	0.1721	2.02e-51
Arhgap45	-0.42385	2.95e-51
Gm14964	0.200379	4.55e-51
Laptm4a	0.245567	4.87e-51
Cox7c	0.291963	5.27e-51
Glul	0.363756	8.9e-51
Ntsr2	0.33979	9.13e-51
Tm2d1	0.159487	1.04e-50
Pla2g7	0.522648	1.43e-50
1190007I07Rik	0.116468	1.53e-50
Apbb1ip	-0.352861	1.74e-50
Trf	-0.453318	2.3e-50
Adam9	0.114143	2.41e-50
Gjc3	-0.425713	3.28e-50
Fau	-0.268953	3.32e-50
Cth	0.112989	6.65e-50
Rida	0.257814	6.67e-50
Araf	0.178202	6.75e-50
Sox9	0.421341	7.61e-50
Vcl	0.217526	1.26e-49
Ssr3	0.162254	1.73e-49
Dock10	-0.343277	1.76e-49
Cs	0.167451	1.85e-49
Tnfrsf19	0.19441	2.79e-49
Sh3gl1	0.117265	2.82e-49
Atl2	0.177229	3.17e-49
Fam13c	0.231502	4.58e-49
Msi2	0.331548	8.02e-49
Id1	0.345824	9.64e-49
Snx3	0.256044	1.03e-48
Ptpre	-0.321322	1.15e-48
Fam107a	0.268013	1.43e-48
Axin2	0.166941	1.56e-48
Cds2	0.156793	2.89e-48
Pcdh1	0.160152	3.84e-48
Itm2a	0.466093	7.04e-48
Plxdc2	-0.309643	9.85e-48
AC160336.1	0.265451	1.25e-47
Slco1c1	0.275856	1.67e-47
Cetn3	0.22675	2.88e-47
Abhd2	0.30937	3.47e-47
Fzd2	0.280208	5.88e-47
Fgfrl1	0.156008	7.59e-47
Mt1	0.391819	7.69e-47
Cox6c	0.310874	7.74e-47
Laptm5	-0.356517	8.54e-47
P3h3	0.108464	9.54e-47
Slc16a4	0.181017	1.03e-46
Sema7a	0.361319	1.03e-46
Jag1	0.116881	1.16e-46
Tmem243	0.15648	1.83e-46
Isca2	0.130878	2.28e-46
Sod2	0.193403	2.82e-46
Tulp3	0.129771	3.88e-46
Adk	0.248357	4.48e-46
Slc25a42	0.100981	4.78e-46
Rgs20	0.254399	5.36e-46
Tsc22d1	0.295388	6.65e-46
Nxpe4	0.208026	1.02e-45
Mtdh	-0.288625	1.19e-45
Hlf	0.168117	1.47e-45
Tmem119	-0.337521	1.53e-45
Chchd10	0.383746	1.58e-45
Hsp90ab1	-0.236141	1.59e-45
Selenok	0.215588	1.61e-45
Shank3	0.128822	2.27e-45
mt-Nd6	0.233393	2.41e-45
Fcer1g	-0.358569	2.72e-45
Dock2	-0.317596	2.85e-45
Hnrnpf	0.266458	3.93e-45
Tcp11l2	0.155372	5.12e-45
Alyref	0.120246	5.25e-45
Paip2	0.23759	5.99e-45
Wdr89	0.110233	6.88e-45
Tpra1	0.129831	7.12e-45
Tns2	0.235156	8.21e-45
Mpv17	0.167751	1.17e-44
Actn4	0.260426	1.25e-44
Ugt8a	-0.302871	1.26e-44
Srebf1	0.180482	1.44e-44
Ece1	0.201604	1.58e-44
Pdcl3	0.181599	1.62e-44
Maf	-0.343135	1.82e-44
Cldn10	0.404801	2.01e-44
Nmt1	-0.263174	3.99e-44
Etfa	0.135585	4.04e-44
Notum	0.158812	5.74e-44
Sox10	-0.198641	5.97e-44
Trem2	-0.36578	6.84e-44
Abhd16a	0.150368	6.91e-44
Ppib	0.193819	8.4e-44
Hnrnpa2b1	0.225725	8.51e-44
Sorbs3	0.138493	9.29e-44
Llgl1	0.123605	1.17e-43
Rps8	-0.201656	1.62e-43
Cfap20	0.13016	1.69e-43
Ptn	0.273786	1.83e-43
Sema4a	0.154233	2.08e-43
Rgs5	0.785367	2.3e-43
Myo10	0.175529	2.86e-43
Sft2d1	0.22347	2.98e-43
St3gal4	0.165804	3.65e-43
Hsd11b1	0.200733	6.08e-43
Trp53i13	0.113373	1.2e-42
Edil3	-0.248912	1.33e-42
B2m	0.456174	1.34e-42
Ndufa8	0.238146	1.53e-42
Rpl21	-0.207612	2.11e-42
S1pr1	0.31189	2.29e-42
Ank3	-0.334281	2.56e-42
Ramp2	0.364143	4.61e-42
0610009B22Rik	0.123942	6.08e-42
Hexa	-0.350364	6.8e-42
Crip2	0.190546	6.99e-42
Hpgds	-0.356889	7.2e-42
Slc7a2	0.168079	7.61e-42
Car4	0.493161	8.27e-42
Smim4	0.155155	8.83e-42
Serpinh1	0.145233	9.85e-42
Tsc22d3	0.243616	9.93e-42
Rplp1	-0.238486	1.42e-41
Kifc3	0.162696	1.44e-41
Fcgr3	-0.302787	1.48e-41
Msi1	0.164289	1.69e-41
Rab9	0.206272	1.88e-41
Clu	0.294148	3.81e-41
Efr3b	0.182276	3.93e-41
Dynlt1f	0.102809	4.11e-41
Ermn	-0.59096	4.21e-41
Fzd6	0.235714	4.29e-41
Myl12a	0.315679	4.68e-41
Tmc7	0.135879	4.94e-41
Cept1	0.112144	5.16e-41
Kdelr2	0.125218	5.5e-41
Irgm1	0.127808	1.05e-40
Magi3	0.120877	1.05e-40
Nebl	0.179086	1.12e-40
Ewsr1	0.136758	2.7e-40
Clec2d	0.332286	3.15e-40
Mfsd2a	0.185773	3.26e-40
Cd302	0.213509	3.52e-40
Gabpa	0.10995	4.31e-40
AC149090.1	-0.344348	4.5e-40
Coa6	0.129352	5.21e-40
Tagln3	0.256686	5.52e-40
Atp5j	0.247504	6.34e-40
Gatm	0.181982	6.6e-40
Ppp1r35	0.102722	6.61e-40
Churc1	0.173312	8.54e-40
Tef	0.17179	9.37e-40
Mfge8	0.235681	9.98e-40
Prdx1	0.24043	1.01e-39
Cmc1	0.132513	1.09e-39
Cox6a1	0.242476	1.15e-39
Dock6	0.1934	1.29e-39
Cyp2d22	0.146456	2.01e-39
Mef2c	-0.418087	2.1e-39
9530068E07Rik	0.134139	2.12e-39
Actr2	0.194422	2.32e-39
Rgs10	-0.306629	2.53e-39
Timp3	0.196926	2.82e-39
Grcc10	0.177825	3.17e-39
Ppp1r2	0.220777	4.79e-39
Adgre5	0.205601	5.5e-39
Fa2h	-0.190079	5.8e-39
Ginm1	0.144055	6.21e-39
Jam2	0.183947	6.81e-39
Acsl6	0.357531	8.91e-39
Fmc1	0.182076	1.1e-38
Sdcbp	0.192776	1.34e-38
Col4a2	0.277326	1.46e-38
Irf8	-0.318488	1.78e-38
Reck	0.126042	1.83e-38
Orc6	0.102864	2.09e-38
Atp5g2	0.218002	2.18e-38
Rps11	-0.218009	2.3e-38
Irak2	0.110334	2.53e-38
Yap1	0.139033	2.63e-38
Cystm1	0.253249	2.68e-38
Nkx6-2	-0.229392	3.45e-38
Hspa8	-0.178683	3.74e-38
Cntn2	-0.233799	3.89e-38
Rbms1	0.180076	4.32e-38
Gk	0.114759	5.31e-38
Col4a1	0.305998	1.51e-37
Gm10076	0.195252	1.59e-37
Sun1	0.11577	1.83e-37
Sav1	0.125042	2.07e-37
Slc27a1	0.306666	2.47e-37
Pex5l	-0.350234	2.49e-37
Fh1	0.131721	3.02e-37
Pltp	0.360657	3.03e-37
Mog	-0.418288	4.19e-37
Slc24a2	-0.213718	4.45e-37
Map2k1	0.130547	4.49e-37
Ndufab1	0.218064	4.76e-37
Rad23a	0.130396	5.05e-37
Cdc26	0.14349	9.98e-37
Ide	0.150166	1.05e-36
Inpp5d	-0.334901	1.16e-36
Cd37	-0.303174	1.2e-36
Mageh1	0.184671	1.3e-36
Rai1	0.110694	1.75e-36
St6gal1	0.111717	2.2e-36
Znrd1	0.151294	2.45e-36
Spock2	0.444529	2.47e-36
Dusp26	-0.131389	3.6e-36
Pfdn4	0.1149	3.69e-36
Mafb	-0.364887	4.06e-36
Mt2	0.368945	4.9e-36
Sfxn5	0.268833	5.65e-36
Dtx3	0.216798	5.7e-36
Kcna1	-0.176136	6.14e-36
Gsta4	0.234434	6.43e-36
Ndfip2	0.152797	7.31e-36
Id4	0.338205	9.56e-36
Sez6l2	-0.229768	1.07e-35
Fam120a	0.101217	1.37e-35
H2-T23	0.241279	1.61e-35
Ctsb	-0.312046	1.65e-35
Anks1b	-0.225597	1.92e-35
Rpl13	-0.18224	2.04e-35
Abr	0.116172	2.61e-35
Tspan12	0.146192	3.45e-35
Lamtor3	0.141447	3.89e-35
Tmem47	0.290117	4.06e-35
Rbm7	0.123754	4.06e-35
S100a11	0.185574	6.01e-35
Plat	0.311487	6.11e-35
Rgs12	0.170175	7.76e-35
Fscn1	-0.233591	8.23e-35
Tyrobp	-0.277029	8.34e-35
Rpl18a	-0.216759	8.49e-35
Pnpt1	0.103605	1.2e-34
Foxf2	0.128442	1.22e-34
Nrip1	-0.353361	1.46e-34
Mdk	0.185665	1.62e-34
Mt3	0.302765	1.64e-34
Csmd3	-0.25812	1.73e-34
Cxcl14	0.320424	1.75e-34
Stmn4	-0.329891	1.92e-34
Cbr3	0.158565	1.98e-34
Slco1a4	0.410998	2.07e-34
Aif1	-0.2584	2.31e-34
Hapln1	0.196153	2.42e-34
Spin1	0.112943	2.42e-34
Dlc1	0.145934	3.41e-34
Retreg1	-0.251206	3.84e-34
Nkain4	0.283667	5.18e-34
Rnf146	0.107006	5.66e-34
Ly6c1	0.372202	5.88e-34
Gjb1	-0.122186	6.02e-34
Acaa2	0.111113	6.64e-34
Atp6v0b	-0.220939	6.86e-34
Slc2a1	0.337952	1.11e-33
S100a1	0.304688	1.16e-33
Btg3	0.100365	1.2e-33
Grin2c	0.21415	1.27e-33
Zfp366	0.171982	1.43e-33
Prodh	0.183506	1.77e-33
Ppic	0.100331	1.78e-33
C1qb	-0.388201	2.08e-33
Bcas1	-0.184285	2.38e-33
Aph1a	0.117646	2.4e-33
Opalin	-0.34599	2.75e-33
Maz	0.11965	2.86e-33
Srsf1	0.172684	2.86e-33
Fgd6	0.102547	3.06e-33
Plxnb1	0.166118	3.19e-33
Gabrg1	0.16058	3.34e-33
Flt1	0.263473	3.75e-33
Cmpk1	0.10954	4.35e-33
Pld4	-0.278256	4.67e-33
Scamp2	-0.306267	5.58e-33
Palm	0.189539	6.1e-33
Atad1	0.100637	7.23e-33
Fxyd1	0.249193	8.69e-33
Commd1	0.151452	1.15e-32
Ccdc85b	0.159655	1.15e-32
Ctsd	-0.372817	1.79e-32
Bcan	0.239918	1.89e-32
Pak7	-0.11174	2.16e-32
Smim14	0.156376	2.29e-32
Klf15	0.12072	2.36e-32
Zfp536	-0.116258	2.87e-32
Kcnn2	0.141456	3.47e-32
Mobp	-0.563336	4.09e-32
Lsm5	0.120479	4.32e-32
Rpl37a	-0.188345	4.56e-32
Slc30a10	0.148486	4.64e-32
Lgr4	0.145688	4.79e-32
Abi3	-0.266742	5.05e-32
Itih5	0.243929	5.15e-32
Atp11b	0.104742	5.83e-32
Ncan	0.253637	6.22e-32
C030029H02Rik	-0.145575	6.66e-32
Rpl35a	-0.198589	7.12e-32
Tmtc2	0.136351	7.41e-32
Cebpz	-0.269305	7.86e-32
Sptbn1	0.24051	9.81e-32
Dag1	0.143178	9.83e-32
Ptprg	0.232384	1.07e-31
Rps29	-0.198757	1.09e-31
Gpr37l1	0.328311	1.12e-31
Gldc	0.158294	1.29e-31
Ctso	0.170682	1.34e-31
Cd151	0.126743	1.39e-31
Tiprl	0.101654	1.46e-31
Aldoa	0.244329	1.51e-31
Maoa	0.175332	1.82e-31
Bet1	0.146286	1.87e-31
Adhfe1	0.106439	2.18e-31
Nsmf	0.139881	2.33e-31
Rpl23	-0.203316	2.46e-31
Phpt1	0.122912	3e-31
Hes5	0.327863	3.52e-31
Ndufb4	0.207215	3.8e-31
Lnpep	0.113225	5.09e-31
Ifitm2	0.222565	5.21e-31
Cldn11	-0.595552	5.59e-31
Ngef	0.130826	7.14e-31
Cxcl12	0.388432	7.28e-31
Lyn	-0.352635	7.66e-31
Aldh1l1	0.13579	7.81e-31
Tmem151a	-0.165805	7.98e-31
Eci2	0.145623	8.12e-31
Lcat	0.199355	8.17e-31
Prdx6	0.273319	8.21e-31
Tmeff2	-0.16581	9.1e-31
Gm11627	0.13242	1.1e-30
Rps20	-0.184342	1.35e-30
Hsp90aa1	-0.376063	1.4e-30
Slc22a8	0.236023	1.44e-30
Fam181b	0.18567	1.45e-30
Sdc3	0.118417	1.66e-30
Elmo1	-0.252399	2.01e-30
Smpdl3a	0.197926	2.05e-30
Lsm8	0.107277	2.1e-30
Zcchc14	0.110771	2.2e-30
Esyt1	0.118448	2.27e-30
Rhoh	-0.29883	2.33e-30
Mag	-0.607412	2.45e-30
Ndrg4	0.105612	2.62e-30
Tank	0.110525	2.65e-30
Sox17	0.321653	2.82e-30
Gpm6a	0.341832	2.86e-30
Rras	0.179748	2.95e-30
Adcy6	0.103184	3.42e-30
Tgfbr3	0.132593	3.71e-30
Abi1	0.156602	3.79e-30
Wnk1	-0.223364	3.88e-30
Gm3764	0.331616	4.13e-30
Lef1	0.215203	4.46e-30
Slc6a1	0.432163	4.48e-30
Cldn5	0.182368	5.24e-30
Rpl30	-0.185626	6.07e-30
Sparc	-0.267857	6.3e-30
Utrn	0.159157	6.47e-30
Rer1	0.112671	7.42e-30
Lamb2	0.139217	8.43e-30
Rgs2	-0.251265	9.26e-30
Lpcat2	-0.173749	9.62e-30
Cx3cr1	-0.32484	9.95e-30
Eva1a	0.223109	1.02e-29
Tmem59	0.193189	1.14e-29
Rps27a	-0.174166	1.18e-29
Spi1	-0.25812	1.2e-29
Lamc1	0.258321	1.21e-29
Emcn	0.268871	1.24e-29
Timp2	-0.192347	1.35e-29
Dio2	0.105866	1.5e-29
Itga1	0.265072	1.92e-29
Smco4	0.175949	2.08e-29
Evi2a	-0.197626	2.12e-29
Csf1r	-0.257715	2.46e-29
Ddit4	0.158181	2.99e-29
Sh3gl3	-0.113816	3.38e-29
Eif4a2	0.175354	3.93e-29
Ctss	-0.299567	4.16e-29
S100a13	0.20643	4.21e-29
Xpot	0.12061	4.71e-29
Ctdsp2	0.143771	4.89e-29
Psmb7	0.158633	5.45e-29
Slc9a3r1	0.18233	5.76e-29
Polr2k	0.166588	5.92e-29
Nr2e1	0.103174	6.54e-29
Pou3f1	-0.111854	6.78e-29
Stard8	0.101206	7.2e-29
Erp29	-0.251924	7.29e-29
Ephx1	0.136191	7.48e-29
Ptpn18	-0.244688	8.19e-29
Srsf5	0.184094	8.27e-29
Sod3	0.234935	1.03e-28
Tanc2	-0.310708	1.2e-28
H1f0	0.164815	1.24e-28
Vgll4	-0.248901	1.24e-28
Atp1b1	0.175477	1.29e-28
Ocln	0.216079	1.3e-28
Egfl7	0.222375	1.31e-28
Unc13c	0.148585	1.33e-28
Sgms1	0.276343	1.5e-28
Anxa5	0.140577	1.52e-28
Ltbp4	0.319943	1.53e-28
Nedd4	0.180318	1.62e-28
Slc16a1	0.329839	1.65e-28
Cd68	-0.275399	1.93e-28
Zic2	0.14729	2.06e-28
Plscr1	0.10422	2.36e-28
Cavin1	0.24305	2.53e-28
Vwa1	0.240704	2.69e-28
Crim1	0.136902	2.73e-28
Gal3st1	-0.100659	3.24e-28
Atp5e	0.219789	3.34e-28
Slc7a11	0.268204	3.97e-28
Igdcc4	0.11128	4.01e-28
Chrdl1	0.139642	4.47e-28
Arl6ip5	0.117346	4.57e-28
Slc6a11	0.239131	4.6e-28
Rora	0.121945	4.6e-28
Slc35a5	0.107626	5.27e-28
Prox1	-0.156341	5.33e-28
Ackr3	0.19437	5.71e-28
Crybb1	-0.264424	5.82e-28
Pbx1	0.195645	6.35e-28
Mlc1	0.211638	6.38e-28
Hadhb	0.169198	6.42e-28
Tob1	0.11442	7.02e-28
Rab30	0.103733	7.13e-28
Mapk1	0.100248	7.5e-28
Lcp1	-0.303889	8.13e-28
Sp3	0.131399	8.41e-28
Fas	0.117714	8.91e-28
Fstl1	0.120158	9.93e-28
Tlcd1	0.199302	1.01e-27
Tcf7l2	0.102026	1.07e-27
Selenow	0.21918	1.29e-27
Lxn	0.117441	1.48e-27
Tnfaip8l2	-0.247356	1.5e-27
Ablim1	0.205232	1.75e-27
Cadm4	0.185465	1.88e-27
Tinagl1	0.236653	2.44e-27
Slc30a1	0.157039	2.62e-27
Kank3	0.220893	3.11e-27
Sdhc	0.139372	3.64e-27
Aaed1	0.132843	4.79e-27
Wwtr1	0.133729	5.33e-27
Slc41a1	0.132696	6.45e-27
Psma5	0.107488	6.53e-27
Epdr1	0.112766	7.28e-27
Osbpl9	0.110263	7.5e-27
Elovl5	0.135581	7.75e-27
Rgma	0.176848	7.79e-27
Rnf181	0.109813	7.94e-27
Mir124-2hg	0.128518	1.17e-26
Ttyh1	0.345588	1.31e-26
Npl	0.105472	1.33e-26
Ezr	0.131392	1.41e-26
Usmg5	0.240365	1.55e-26
Slc4a4	0.268327	1.61e-26
Fjx1	0.281745	2.04e-26
Ltc4s	-0.203871	2.14e-26
Rpl34	-0.186236	2.14e-26
Pts	0.142893	2.29e-26
Hnrnph3	0.116967	2.44e-26
Fzd4	0.129836	2.56e-26
Cdh2	0.178494	2.64e-26
Vtn	0.367731	3.03e-26
Tie1	0.190174	3.04e-26
Astn1	0.108162	3.06e-26
Taf2	0.10268	3.09e-26
Gnas	0.190761	3.89e-26
Hey1	0.105762	4.17e-26
Cyb5b	0.122755	4.5e-26
Adap2	-0.259827	5.46e-26
Ubash3b	-0.279227	5.48e-26
Ptprm	0.131753	5.92e-26
Slc9a3r2	0.265337	6.27e-26
Ncoa1	0.111214	7.39e-26
Smap2	-0.241702	9.83e-26
Cobll1	0.222797	1.05e-25
Ndufb6	0.149102	1.23e-25
Mpeg1	-0.221938	1.24e-25
Sox21	0.109323	1.35e-25
Tgfb2	0.134185	1.57e-25
Hdac7	0.12247	1.6e-25
Net1	0.229294	1.89e-25
Zfhx3	-0.258805	2.24e-25
Cnbp	0.147076	2.35e-25
Dnajc24	0.112228	2.49e-25
Atp5b	0.20465	2.88e-25
Fgfr3	0.209255	2.89e-25
Ptgs1	-0.272109	3.13e-25
Prom1	0.234155	3.32e-25
Caskin1	0.137892	3.32e-25
Fut8	0.138747	3.36e-25
Cdh5	0.264799	3.98e-25
Rpsa	-0.18015	4.12e-25
Dmd	0.204738	5.21e-25
Tspan14	0.104038	5.95e-25
Mllt6	0.143378	6.25e-25
Gnb1	0.207518	6.31e-25
Son	-0.183643	6.76e-25
Tgfb1	-0.314803	7.31e-25
Lag3	-0.265915	7.77e-25
Ccdc90b	0.126808	1.18e-24
Esam	0.206924	1.22e-24
Gjc1	0.190928	1.4e-24
Hspb1	0.203227	1.46e-24
Lhx2	0.188122	1.5e-24
2310022B05Rik	0.117813	1.52e-24
Tmcc3	-0.266506	1.53e-24
Nav3	-0.274648	1.62e-24
Cspg5	0.256543	1.67e-24
Eloc	0.127143	1.73e-24
Akr1c14	0.105035	1.8e-24
Acsbg1	0.199225	1.89e-24
Plpp3	0.203127	1.94e-24
Ugp2	0.206234	2.11e-24
Rbbp9	0.136393	2.3e-24
Ncf1	-0.256892	2.4e-24
Trpm7	0.113689	2.56e-24
Shtn1	-0.108382	2.71e-24
Ptk2	0.129735	2.8e-24
Ifitm3	0.20317	3.27e-24
Tril	0.169359	3.3e-24
Hadh	0.140526	3.34e-24
Srarp	0.267714	3.53e-24
Apln	0.123007	3.62e-24
Mrpl17	0.160163	4.05e-24
Mif	0.194641	4.27e-24
Gpr183	-0.256249	4.39e-24
Man2b1	-0.218172	4.88e-24
Scara3	0.107944	5e-24
Eps15	0.114984	5.51e-24
Ikbip	0.108477	5.85e-24
Apopt1	0.116408	5.88e-24
Alas1	0.14101	5.89e-24
Hacd3	0.166447	5.94e-24
Trim59	-0.171238	6.96e-24
Dab2ip	0.164191	7.35e-24
Lgi4	0.107601	7.95e-24
Dbx2	0.147385	8.26e-24
Tns1	0.196405	8.66e-24
Pde8b	0.168135	9.32e-24
Entpd2	0.111553	9.91e-24
Cyb5a	0.174288	9.92e-24
Piezo1	0.107085	1.03e-23
Kcnk1	0.193841	1.06e-23
Hnrnph1	0.137678	1.12e-23
Nudt3	0.145342	1.13e-23
Ubqln2	0.123024	1.26e-23
Adgrf5	0.244164	1.3e-23
Igf1r	0.290508	1.41e-23
Nat8f1	0.213399	1.43e-23
Itgb5	-0.288579	1.45e-23
H2afv	0.15296	1.67e-23
Baalc	0.180464	1.89e-23
Fermt2	0.161732	2.03e-23
Ccr5	-0.236522	2.47e-23
Grn	-0.255788	2.78e-23
Rps12	-0.169682	3.06e-23
Rplp0	-0.197277	3.19e-23
Rps2	-0.142078	3.32e-23
Pdgfrb	0.187782	3.41e-23
Idi1	0.159795	4.73e-23
Wasf3	0.16713	4.88e-23
Uba52	0.235655	5.17e-23
1500011K16Rik	0.130641	5.67e-23
Rab11a	0.145354	5.91e-23
Plekhh1	-0.142319	7.27e-23
Mgst1	0.129943	7.34e-23
Vim	0.151809	7.64e-23
Ivd	0.112931	7.75e-23
44621	-0.224967	8.07e-23
Cyc1	0.16628	8.21e-23
Ptpn1	-0.254953	8.26e-23
Cdh19	0.109446	9.36e-23
Fgfr1	0.155314	9.5e-23
44815	0.148429	1.01e-22
Aldh2	0.120242	1.06e-22
Sike1	0.100659	1.07e-22
Mbd2	0.138842	1.14e-22
Bin2	-0.208482	1.17e-22
Axl	0.108626	1.24e-22
Sf3b6	0.150972	1.31e-22
Rpl37	-0.168533	1.38e-22
Pdxk	0.177696	1.41e-22
Ssh2	-0.247902	1.57e-22
Arpc1b	-0.200254	1.68e-22
Nwd1	0.152726	1.69e-22
Sri	0.180216	1.7e-22
Selplg	-0.12526	1.85e-22
Abhd14b	0.104492	1.99e-22
Fcgr1	-0.218078	2.05e-22
Paqr8	0.15785	2.06e-22
Oaf	0.108061	2.11e-22
Etfb	0.157934	2.12e-22
Polr2h	0.104981	2.13e-22
Coro1a	-0.222248	2.22e-22
Nadk	0.129929	2.27e-22
Ggact	0.104803	2.64e-22
Rbp1	0.108471	2.69e-22
Rab31	0.145088	2.94e-22
Zc3h7b	0.106226	3.09e-22
Fam103a1	0.104688	3.2e-22
Prnp	0.218149	3.68e-22
Scrg1	0.160232	3.77e-22
P2ry13	-0.168823	4.35e-22
Golm1	-0.255491	4.35e-22
2010107E04Rik	0.212056	4.9e-22
Arxes2	0.130539	5.33e-22
Hspa5	-0.223196	5.37e-22
Hibadh	0.13617	5.46e-22
Slc15a3	-0.29613	5.91e-22
Sdc2	0.175321	5.95e-22
AI464131	0.118156	6.58e-22
Gpc5	0.189095	6.75e-22
Gabrb1	0.243812	8.52e-22
Jph4	-0.108792	8.66e-22
Il6ra	-0.250266	9.25e-22
Msmo1	0.303065	9.72e-22
Rps24	-0.146004	1e-21
Bmpr2	0.211949	1.06e-21
C1qc	-0.284259	1.07e-21
Sema3c	0.313498	1.08e-21
1700047M11Rik	-0.144659	1.08e-21
4931406P16Rik	0.156558	1.45e-21
Gm26520	-0.129265	1.54e-21
Jcad	0.297405	1.63e-21
Plcd4	0.104995	1.7e-21
Cox8a	0.231434	1.8e-21
Kitl	0.244145	1.88e-21
Gas6	0.10111	2.2e-21
Cyr61	0.169202	2.29e-21
Fcho2	0.140579	2.31e-21
Pantr1	0.284268	2.54e-21
Lpar1	-0.20473	2.68e-21
Cd47	0.140408	3e-21
Fgd2	-0.219693	3.06e-21
Add3	0.148552	3.76e-21
Efnb3	-0.15363	4.11e-21
Fam174a	0.133371	4.34e-21
Cyyr1	0.281261	4.47e-21
Slc2a5	-0.23963	4.48e-21
Dusp6	0.181549	4.78e-21
Paqr7	0.127853	5.02e-21
Chd7	-0.270367	5.15e-21
Tst	0.189672	5.21e-21
Vdac1	0.132194	5.39e-21
Polr3h	0.123808	5.77e-21
Htra1	0.136571	6.07e-21
Rpl36al	0.179515	6.13e-21
Heg1	0.17597	6.86e-21
Ndufa3	0.176743	7.74e-21
Rps4x	-0.153855	9.3e-21
Ddhd1	0.196496	1.06e-20
Csdc2	0.136774	1.08e-20
Nampt	0.231077	1.09e-20
Oaz2	0.120592	1.13e-20
Id2	0.204788	1.23e-20
Amfr	0.12378	1.31e-20
P2ry12	-0.16221	1.39e-20
Gm10138	-0.242539	1.58e-20
H2-D1	0.304724	1.78e-20
Nckap1	0.128163	2.17e-20
Leng8	0.139249	2.24e-20
Pfkm	0.107501	2.38e-20
Gng5	0.182346	2.58e-20
Emc7	0.144704	2.6e-20
Mrpl33	0.125281	2.69e-20
Pttg1	0.126811	2.8e-20
Jund	-0.247094	2.86e-20
Cd53	-0.160153	3.2e-20
Calm2	-0.163251	3.2e-20
Nid1	0.19577	3.41e-20
Eef1a1	-0.140824	3.45e-20
Atp6v1h	0.109699	3.67e-20
Mcee	0.125099	4.03e-20
Rps15a	-0.151467	4.09e-20
Fmn2	0.101028	4.45e-20
Ndufb2	0.162512	4.51e-20
Abcb1a	0.259771	5.16e-20
Rpl35	-0.164577	5.16e-20
Bvht	0.153171	6.75e-20
Svbp	0.124473	6.84e-20
Ilk	0.119926	7.04e-20
Klhl5	0.120103	7.09e-20
Slc13a5	0.1087	7.36e-20
Slc39a10	0.245688	8.32e-20
Plcb1	0.109687	8.74e-20
2900052N01Rik	0.100899	1.03e-19
Ctsz	-0.322489	1.06e-19
Ddit4l	0.11133	1.09e-19
Cpq	0.101913	1.14e-19
Golim4	0.158267	1.19e-19
Gm17750	0.140748	1.29e-19
Arhgef26	0.150356	1.29e-19
Tek	0.219661	1.33e-19
Pycard	-0.195184	1.35e-19
Clta	-0.196299	1.62e-19
Eci1	0.123532	1.71e-19
Hnrnpk	0.149963	1.84e-19
Ube2n	0.104309	2.18e-19
Slc7a10	0.155509	2.22e-19
Sub1	0.104754	2.27e-19
Rpl32	-0.165035	2.6e-19
Atp10a	0.138288	2.94e-19
Rasgrp2	0.127872	2.94e-19
Cox6b1	0.185244	3.01e-19
Rtl8a	0.145351	3.04e-19
Slc25a18	0.1744	3.12e-19
Smarcc2	0.112097	3.65e-19
Kif1c	0.149032	3.74e-19
mt-Nd4l	0.185808	3.79e-19
Aldh6a1	0.102178	3.9e-19
Fam46a	-0.220022	3.97e-19
Gjb6	0.175085	4.17e-19
Ryk	0.115837	4.42e-19
Tbx3	0.111221	4.53e-19
Ptprz1	0.183428	4.68e-19
Tubb2a	0.166422	4.9e-19
Frmd4b	-0.223106	4.93e-19
Slfn5	0.144534	6.88e-19
Nostrin	0.153788	7.02e-19
Foxn3	-0.222471	7.08e-19
Mcf2l	0.148519	7.88e-19
Vsir	-0.205579	7.97e-19
Ctgf	0.107553	8.03e-19
Slain1	-0.170661	8.67e-19
Arhgap29	0.154899	8.98e-19
Cyba	-0.273282	1.01e-18
Ndrg2	0.175159	1.03e-18
Lrrc58	0.153213	1.08e-18
Csnk1g2	0.11777	1.15e-18
Trappc6b	0.138169	1.17e-18
Sdhb	0.143545	1.22e-18
Rab18	0.138397	1.31e-18
Cmtm7	-0.235333	1.36e-18
Hspg2	0.105156	1.43e-18
Ckb	0.312551	1.47e-18
Oat	0.10888	1.5e-18
Rpl26	-0.142131	1.52e-18
Rpl7	-0.15801	1.65e-18
Ly6a	0.178916	1.73e-18
Tpm3	-0.179364	1.77e-18
Pigp	0.104272	1.94e-18
Rps27l	0.131533	1.95e-18
Hmgcs2	0.114421	2.07e-18
Abhd12	-0.214454	2.16e-18
Nadk2	0.110638	2.18e-18
Cd200	0.208883	2.22e-18
Asah1	0.144103	2.25e-18
Ctnnb1	0.294273	2.32e-18
St8sia4	0.149505	2.49e-18
Ndnf	0.185184	2.56e-18
Clk1	-0.197337	2.8e-18
Mbnl1	-0.210316	2.8e-18
Chmp5	0.186965	2.87e-18
Ndufa7	0.168359	3.07e-18
Ncf2	-0.243204	3.3e-18
Mgat4a	-0.228386	3.91e-18
Pmepa1	-0.253733	4.13e-18
Timp4	0.154636	4.16e-18
Dazap2	0.135804	4.38e-18
Akt2	0.144362	4.74e-18
Ebf1	0.141267	5.47e-18
Arl8a	0.126878	5.68e-18
Cgnl1	0.158528	5.93e-18
Nptn	0.12999	5.99e-18
Fth1	-0.278412	6.35e-18
Hspa12b	0.133028	6.49e-18
Iqgap1	0.141473	6.53e-18
Srcin1	-0.136659	6.72e-18
Tspan2	-0.35971	7.24e-18
Slc16a6	-0.245619	7.32e-18
Jag2	0.171927	7.82e-18
Lsamp	0.214066	8.45e-18
Vcam1	0.101017	8.77e-18
Ptprc	-0.18441	8.84e-18
Calr	-0.173945	9.42e-18
Gprc5b	0.140138	1.03e-17
Gpld1	0.102726	1.11e-17
Scg3	0.252596	1.19e-17
Idh3b	0.129288	1.21e-17
Ftl1	-0.152764	1.37e-17
Rtl8b	0.116873	1.38e-17
Jun	-0.349957	1.53e-17
Grrp1	0.124178	1.57e-17
Rarres2	0.104871	1.68e-17
Pip4k2a	-0.21569	1.72e-17
Slc38a5	0.121085	2.04e-17
Sumo2	0.129307	2.2e-17
P2ry6	-0.239771	2.26e-17
Nsa2	-0.209168	2.34e-17
Rpl3	-0.144559	2.43e-17
Slc15a2	0.151015	2.44e-17
Pim3	0.127278	2.47e-17
Arhgef17	0.110454	2.56e-17
Hpgd	-0.106408	2.64e-17
Plek	-0.225277	2.79e-17
Banf1	0.114133	2.81e-17
Mdh2	0.143511	3.44e-17
Arhgef12	0.110584	3.53e-17
Ankrd44	-0.232763	3.57e-17
Nkd1	0.191339	3.67e-17
Ldha	0.135113	4.14e-17
Bcam	0.104352	4.37e-17
Aco2	0.113066	4.41e-17
Esyt2	0.13745	4.78e-17
Rpl27a	-0.138999	4.91e-17
Cavin3	0.164059	5.18e-17
Camk1	-0.214002	5.33e-17
Syngr2	-0.246463	5.86e-17
Rps5	-0.158501	5.96e-17
She	0.115631	6.88e-17
Cycs	0.141273	6.96e-17
Lair1	-0.185461	7.19e-17
Arl4c	-0.232321	7.87e-17
Hba-a1	0.299049	7.89e-17
Fcgrt	0.141941	7.99e-17
Ndufa12	0.177034	8.39e-17
Grm3	0.115588	9.54e-17
Mmd2	0.180322	1.01e-16
1810022K09Rik	0.121008	1.04e-16
Prkar1a	0.132356	1.04e-16
Rel	-0.199545	1.18e-16
Psmb3	0.117525	1.3e-16
Gata2	0.117656	1.33e-16
Ppp1cb	0.108082	1.39e-16
Appl2	0.196373	1.44e-16
Rnf130	0.150782	1.48e-16
Srebf2	0.112288	1.55e-16
Metrn	0.154672	1.79e-16
Hmgn3	0.133287	2.09e-16
Tubb4a	-0.54555	2.16e-16
Fgd5	0.134802	2.17e-16
Rpl28	-0.11586	2.18e-16
Rps3a1	-0.129841	2.43e-16
Akap13	-0.262046	2.97e-16
Mtpn	0.102104	3.08e-16
Glud1	0.14587	3.09e-16
Phkg1	0.189271	3.53e-16
Cttnbp2nl	-0.187896	3.56e-16
Amotl1	0.115089	3.61e-16
Ahcyl1	0.153318	3.63e-16
Fn1	0.206114	3.78e-16
Crot	0.121969	4.02e-16
Pitpnc1	0.135621	4.15e-16
Cav1	0.141431	4.37e-16
Npc2	-0.170753	4.56e-16
Rps13	-0.121604	4.8e-16
Aqp4	0.121896	5.02e-16
Scoc	-0.238431	5.06e-16
Palmd	0.113774	5.08e-16
Susd3	-0.187122	5.48e-16
Pecam1	0.177196	5.48e-16
Snx6	-0.188799	6.2e-16
Slc38a2	-0.208097	6.49e-16
Myl6	0.215437	6.51e-16
4933431E20Rik	0.111313	6.84e-16
Marcks	-0.210323	7.07e-16
Nes	0.140141	8.26e-16
Chpt1	0.130481	1.05e-15
Atp2a2	0.128077	1.25e-15
Arl3	0.103256	1.28e-15
Rab14	-0.131001	1.28e-15
Map4k4	-0.168938	1.3e-15
Insig1	0.114709	1.31e-15
Rasip1	0.148458	1.4e-15
Aldh1a1	0.116141	1.56e-15
Gstm5	0.245975	1.56e-15
Agpat5	0.176519	1.61e-15
Dock9	0.151495	1.71e-15
A830008E24Rik	-0.195249	1.91e-15
Cntfr	0.126811	2.16e-15
Lhfp	0.207864	2.21e-15
Cat	0.100024	2.33e-15
Sdhaf4	0.101639	2.66e-15
Tbxas1	-0.199808	2.68e-15
Pls3	0.131036	2.78e-15
Paxx	0.102537	3.04e-15
Tfe3	-0.257602	3.33e-15
Cd84	-0.185139	3.47e-15
St13	-0.155742	3.98e-15
Ywhah	-0.201815	4.1e-15
AY036118	0.218579	4.14e-15
Il10ra	-0.185931	4.32e-15
Samsn1	-0.213499	4.32e-15
Tpm4	0.192199	4.62e-15
Pou3f3	0.238886	5.17e-15
Pttg1ip	0.100303	5.22e-15
Creg1	-0.209756	6.16e-15
Calm3	0.170473	6.26e-15
Fibp	0.10963	7.14e-15
Podxl	0.174434	7.37e-15
Sdc4	0.187456	8.41e-15
Bcas2	0.108603	9.44e-15
Slc20a1	0.116992	9.5e-15
Pglyrp1	0.179308	9.62e-15
Tm4sf1	0.106421	1.09e-14
Adgrl4	0.19203	1.14e-14
Trim9	0.145945	1.16e-14
Chchd1	0.101011	1.25e-14
Cpeb4	0.112718	1.32e-14
Ak3	0.120526	1.33e-14
Itga4	0.137236	1.34e-14
Map3k20	0.141867	1.42e-14
Hsp90b1	-0.141561	1.45e-14
Luzp2	0.193748	1.66e-14
Acadl	0.139988	1.72e-14
Iscu	0.124445	1.93e-14
Gucy1b1	0.243285	1.99e-14
Srrm2	-0.148572	2.28e-14
Ndufb10	0.172195	2.36e-14
mt-Co1	0.114724	2.38e-14
Chst1	0.114722	2.97e-14
Atp2a3	0.163193	2.97e-14
Fam102b	-0.201498	3.05e-14
Anln	-0.157723	3.23e-14
Srgap2	-0.254895	3.33e-14
Nars	-0.174011	3.39e-14
Epb41l3	-0.216795	3.83e-14
Ctsa	-0.193696	3.89e-14
Hip1	0.115049	3.9e-14
Atp6v0e	0.107967	3.92e-14
Blnk	-0.197199	4e-14
Tjp1	0.154282	4.05e-14
Slc16a9	0.104908	4.26e-14
Clic5	0.148043	4.81e-14
Cd93	0.157942	5.5e-14
Rhoj	0.109065	5.95e-14
Xist	-0.148445	6.1e-14
Agl	0.108864	6.25e-14
Mat2b	0.110589	6.46e-14
Spop	0.162553	7.03e-14
Tgs1	-0.190233	7.12e-14
Lrrc4b	0.108204	7.63e-14
Sumo1	0.1198	7.69e-14
Cd86	-0.205737	8.26e-14
Pag1	-0.244142	9.19e-14
Foxc1	0.129411	9.8e-14
Ctsl	-0.205693	1.01e-13
Ctnnd2	0.108817	1.02e-13
Adap2os	-0.20755	1.04e-13
Drap1	0.135317	1.38e-13
Nfam1	-0.180852	1.41e-13
Bank1	-0.166423	1.43e-13
Tra2a	-0.194919	1.5e-13
Acvrl1	0.110275	1.53e-13
Gabarap	-0.107051	1.55e-13
Tmem50a	-0.167175	1.6e-13
Acsl3	0.151656	1.65e-13
Tpt1	-0.102462	1.69e-13
Ddt	0.149928	1.81e-13
Ostf1	0.135213	1.88e-13
Snx30	-0.140521	2.51e-13
Tppp	-0.172439	2.68e-13
Hmgcs1	0.136903	2.91e-13
Col4a3bp	0.164119	3.09e-13
Dync1i2	-0.158999	3.47e-13
Parvb	0.113743	4.23e-13
Rorb	0.128553	4.36e-13
Scp2	0.145544	4.68e-13
Polk	0.104571	4.86e-13
Runx1	-0.205368	4.92e-13
Gucy1a1	0.113806	5.06e-13
Pygb	0.118515	5.09e-13
Ptprb	0.157403	5.25e-13
C130074G19Rik	0.146563	5.28e-13
Bhlhe41	0.106386	5.41e-13
Phldb2	0.149396	5.7e-13
Tmem234	-0.160054	5.71e-13
Ppdpf	0.130007	5.8e-13
Asrgl1	0.182251	7.13e-13
Ndufa4	0.156893	7.4e-13
Timm17a	0.112762	7.69e-13
Rps6ka1	-0.192736	8.21e-13
Mlph	-0.155353	8.52e-13
Hmox2	-0.175229	8.74e-13
Mpc1	0.164794	9.06e-13
Slc25a5	0.122256	9.09e-13
Ppp1r9a	-0.221914	9.17e-13
Sgpp2	0.10096	9.28e-13
Tmem9b	0.101406	1.01e-12
Pdha1	0.112601	1.07e-12
Cox7a2	0.161486	1.23e-12
Ushbp1	0.100305	1.29e-12
Abat	0.101831	1.43e-12
Eif2s2	-0.148026	1.58e-12
Plekho1	-0.205239	2.24e-12
Atp13a5	0.249225	2.38e-12
Ecscr	-0.212085	2.42e-12
Rnd2	0.100912	2.44e-12
Itgb8	0.133794	2.6e-12
S100a16	0.104687	2.67e-12
Rtn4	-0.281927	2.99e-12
Atp5h	0.133709	3.07e-12
Hbb-bt	0.161986	3.18e-12
Rpl8	-0.119415	3.41e-12
St6galnac5	0.108355	4.04e-12
Alox5ap	-0.126338	4.32e-12
Arl2bp	0.105741	4.55e-12
Ech1	0.103293	4.56e-12
Tmem173	-0.203678	4.77e-12
Fry	0.132701	4.99e-12
Sox4	-0.248875	5.07e-12
Hdhd2	0.105463	5.34e-12
Dpm3	0.106296	6.28e-12
Sf3b1	-0.131429	6.28e-12
Mbp	-0.62346	6.43e-12
Syngr1	-0.17738	6.49e-12
Csrp2	0.148102	6.53e-12
Ifngr1	-0.224602	6.84e-12
Rpl14	-0.120656	7.45e-12
Daam2	0.128997	8.98e-12
Gabbr1	0.120527	9.29e-12
mt-Nd5	0.165866	9.88e-12
Rsrc2	-0.16584	1e-11
Gria2	0.277131	1.06e-11
Gnao1	0.285936	1.18e-11
Afdn	0.150019	1.33e-11
Skp1a	0.116422	1.33e-11
Manbal	0.114709	1.34e-11
Lsr	0.125994	1.43e-11
Mpzl1	0.121863	1.62e-11
Ets1	0.16332	1.9e-11
Itm2c	0.142232	2e-11
Sv2a	-0.126308	2.3e-11
Agfg1	0.130263	2.39e-11
Tmem88b	-0.186148	2.56e-11
Slc7a1	0.156712	2.68e-11
Rps10	-0.11554	2.92e-11
Mxd4	0.104178	3.91e-11
Hepacam	0.219806	3.99e-11
Gnai1	-0.174121	4.3e-11
Dip2b	-0.19999	4.63e-11
Uqcc2	0.137679	4.72e-11
Cox7b	0.158611	4.84e-11
Sptan1	0.117938	4.98e-11
Prpf4b	-0.192697	5.5e-11
Pfn2	0.112361	5.6e-11
Serbp1	-0.148988	6.14e-11
Icam1	-0.293716	6.4e-11
Ighm	-0.13068	6.46e-11
Ikzf1	-0.178078	6.52e-11
Zfp36	0.503785	6.61e-11
Cd59a	0.116048	6.94e-11
Lars2	-0.231556	7.95e-11
mt-Atp6	0.126049	8.03e-11
Hba-a2	0.289075	9.07e-11
Pcdh10	0.144867	9.82e-11
Clic4	0.183346	1.02e-10
Cd33	-0.138414	1.1e-10
Eng	0.159241	1.14e-10
Frmd4a	-0.207725	1.22e-10
Enpp6	-0.101365	1.33e-10
Pcdh15	-0.108596	1.41e-10
Ophn1	-0.250711	1.55e-10
Enah	0.103417	1.6e-10
Rps7	-0.113604	1.63e-10
Ndufa11	0.128861	1.7e-10
Sh3glb1	-0.132118	1.73e-10
Isg15	0.147977	1.98e-10
Sar1b	0.101895	2.04e-10
Ramp1	0.132363	2.15e-10
Snx20	-0.1835	2.2e-10
Tagln2	0.11297	2.24e-10
Skil	-0.18471	2.46e-10
Daglb	-0.175541	2.5e-10
Rpl12	-0.117478	2.78e-10
Rflnb	0.132554	2.87e-10
Slc6a20a	0.18585	3.12e-10
Tln1	-0.144367	3.12e-10
Top1	-0.158209	3.15e-10
Cd48	0.101656	3.23e-10
Mycbp2	-0.185117	3.76e-10
Hexb	-0.265922	4.1e-10
Foxq1	0.10626	4.34e-10
3222401L13Rik	-0.199657	4.43e-10
Myo1b	0.196671	4.48e-10
Hmcn1	0.126647	4.58e-10
Cd180	-0.18934	4.75e-10
Ndufb11	0.108361	4.81e-10
Gdi2	-0.176464	4.89e-10
Arsb	0.100483	5e-10
Cmip	-0.140876	5.07e-10
Enho	0.162296	5.4e-10
Gm32849	-0.146262	5.5e-10
Prrc2c	-0.164781	5.8e-10
Atp5d	0.139008	6.15e-10
Omg	0.109506	6.59e-10
Scaf11	-0.166	7.43e-10
Ndufc1	0.1612	7.62e-10
Ube2b	0.11487	7.72e-10
Fabp7	0.142659	7.72e-10
Glrp1	-0.105701	7.83e-10
Rps19	-0.122591	7.85e-10
Lgi3	-0.11763	8.15e-10
Agpat3	0.109891	8.54e-10
Cotl1	-0.212411	9.16e-10
Nudcd3	-0.161608	9.32e-10
Pdzd2	0.12802	1.06e-09
Ndufa13	0.140499	1.14e-09
Igfbp2	0.106492	1.17e-09
Gpi1	0.117197	1.24e-09
mt-Cytb	0.111984	1.3e-09
Eef1b2	-0.130528	1.35e-09
Kdr	0.167064	1.5e-09
Purb	-0.111606	2e-09
Cmtm6	0.175325	2.06e-09
Ubc	-0.156626	2.08e-09
Tprkb	0.119526	2.1e-09
Map7	-0.17589	2.2e-09
Mylip	-0.185964	2.4e-09
Dynlrb1	0.13691	2.41e-09
Cadm1	0.159574	2.43e-09
Wasf2	-0.152966	2.65e-09
Pde10a	-0.18252	2.72e-09
Nr2f2	0.154151	2.86e-09
Enpep	0.134519	2.87e-09
Rps3	-0.126413	3.62e-09
Slc6a6	0.423012	3.63e-09
Nav2	-0.232518	3.95e-09
Dynlt3	0.106819	4.34e-09
Lst1	-0.141247	5.32e-09
Metap2	-0.113961	5.66e-09
Tspan3	0.143387	5.75e-09
Cbx3	0.101958	5.95e-09
Cox5a	0.111331	8.25e-09
8430408G22Rik	0.123397	8.52e-09
Dock8	-0.172865	8.69e-09
Tmem55b	-0.175786	8.75e-09
Qk	-0.138436	8.83e-09
Pnrc1	-0.141488	1.09e-08
Vav1	-0.149555	1.38e-08
Eva1b	0.124543	1.44e-08
Soga1	-0.180905	1.55e-08
Ppfia4	-0.135148	1.73e-08
Smad7	-0.208811	1.97e-08
Ccl2	0.324611	2.18e-08
Ndufa6	0.110915	2.43e-08
Atp5g1	0.13258	2.5e-08
Sik2	-0.170396	2.65e-08
Mrfap1	-0.143269	2.7e-08
Cyfip1	-0.168082	2.86e-08
Hps4	-0.218532	2.86e-08
Gm40841	-0.131265	2.88e-08
Hist1h2bc	0.176849	2.97e-08
Mprip	0.111394	3.53e-08
Pla2g15	-0.155938	3.54e-08
Pdgfb	0.159085	3.56e-08
Tiam1	0.128073	4.79e-08
Aspa	-0.238593	4.79e-08
1700020I14Rik	0.100538	5.03e-08
Tmsb10	0.236384	5.29e-08
St3gal5	-0.165635	5.36e-08
Rassf3	0.120618	5.62e-08
Heyl	0.150086	5.88e-08
Agpat4	-0.179848	6.35e-08
Ncald	-0.131869	6.52e-08
Gna15	-0.155308	7.1e-08
Art3	0.153622	8.14e-08
Neurl3	-0.18566	8.45e-08
Uqcrq	0.143582	8.58e-08
Btk	-0.146302	8.94e-08
Brd9	-0.172082	9.04e-08
Dennd4a	-0.1694	9.15e-08
Cebpg	-0.169283	9.39e-08
Picalm	-0.169648	9.81e-08
Slc25a4	0.162339	1.09e-07
Sat1	-0.233057	1.14e-07
Zfp644	-0.158807	1.2e-07
Atp8a2	-0.151043	1.21e-07
Nckap1l	-0.170869	1.25e-07
Tcim	0.103277	1.39e-07
Jpt1	-0.175513	1.58e-07
Aplp2	0.116809	1.77e-07
Ctsh	-0.155645	1.95e-07
Ms4a6b	-0.123931	2.08e-07
Herc2	-0.140308	2.1e-07
Cd34	0.153846	2.51e-07
Pmm1	0.129006	2.66e-07
Cox7a2l	-0.119372	2.69e-07
Atp2b1	-0.150985	2.83e-07
Dusp3	0.131714	3.4e-07
Ddx24	-0.123286	3.55e-07
Hcls1	-0.145056	4.53e-07
Atp5l	0.107139	4.59e-07
Hnrnpdl	0.111696	4.68e-07
Gja4	0.113746	4.97e-07
Entpd1	-0.177888	6.11e-07
Pde3b	-0.130412	6.56e-07
S100a10	0.100465	6.58e-07
Rassf4	-0.168172	6.72e-07
Notch3	0.145202	7.05e-07
Zbtb7a	-0.161555	7.24e-07
Ankrd11	-0.176818	7.41e-07
Gngt2	-0.127311	7.6e-07
Nrxn1	0.128696	7.62e-07
Stab1	-0.181421	7.65e-07
Nfkbid	-0.155983	8.02e-07
9930111J21Rik2	-0.195757	8.14e-07
Lamp1	-0.105428	9.63e-07
F11r	-0.138266	1.17e-06
Eif5b	-0.168768	1.28e-06
Gnai2	-0.101818	1.32e-06
Bmp2k	-0.162531	1.32e-06
Rgs4	0.296634	1.35e-06
Mlec	-0.11416	1.57e-06
Rhog	-0.142494	1.77e-06
Klk8	-0.106343	1.81e-06
Rbm25	-0.159439	1.89e-06
Slc29a3	-0.142165	2.18e-06
Gusb	-0.157128	2.25e-06
Cxxc5	-0.152771	2.4e-06
Lbh	0.113967	2.58e-06
Csf3r	-0.135108	2.63e-06
Wdr45b	-0.150953	2.75e-06
Eif3j1	-0.12732	3.01e-06
Gspt1	-0.161982	3.12e-06
Arl10	-0.141721	3.49e-06
Gpr84	-0.140528	3.96e-06
Fam53b	-0.153405	4.05e-06
Abcg2	0.10892	4.22e-06
Dapp1	-0.192094	4.31e-06
Map1lc3a	0.117554	4.57e-06
Gm31243	-0.101784	5.21e-06
Atxn7l3b	-0.12924	5.3e-06
C3ar1	-0.108187	5.34e-06
Rpl11	-0.100138	6.05e-06
Nlrp3	-0.110633	6.32e-06
Apod	-0.162407	6.32e-06
Rpl18	-0.100996	7.44e-06
Rapgef5	-0.124013	7.55e-06
Colec12	0.127401	7.67e-06
Fabp5	0.176825	7.68e-06
Serinc3	0.189495	7.98e-06
Uqcr10	0.147249	8.31e-06
Slc1a3	0.209265	9.89e-06
Tnr	-0.158467	1.02e-05
Man1a2	-0.169129	1.05e-05
Elavl3	-0.234332	1.08e-05
Aim2	-0.126596	1.12e-05
Scn1b	-0.127087	1.13e-05
Bmyc	0.13303	1.19e-05
Tacc1	-0.14421	1.32e-05
Was	-0.147459	1.43e-05
Lyz2	-0.134535	1.49e-05
Sf3b2	-0.156906	1.51e-05
Fbxo2	0.104076	1.53e-05
Cebpb	0.229576	1.63e-05
Rhoa	0.104306	1.66e-05
Bst2	0.10168	1.72e-05
Arhgap30	-0.144469	1.95e-05
Gcnt1	-0.115613	2.02e-05
Tmem63a	-0.142816	2.02e-05
Chn2	-0.114714	2.05e-05
Sec11c	-0.203892	2.08e-05
Il7r	-0.112208	2.12e-05
Cysltr1	-0.12861	2.56e-05
Mgp	0.172776	2.97e-05
Cadm2	0.107692	3.32e-05
Mef2a	-0.159792	3.45e-05
Abca9	-0.15837	3.56e-05
Pebp1	-0.124202	3.56e-05
Sall1	-0.145275	3.96e-05
Zfp90	-0.171861	4.02e-05
Epb41l2	-0.173304	4.95e-05
Arpc2	-0.109849	5.03e-05
Creb5	-0.128014	5.37e-05
Cd82	-0.138696	5.86e-05
Rtn1	-0.177436	7.52e-05
Arrb2	-0.140901	7.59e-05
1700017B05Rik	-0.178655	8.13e-05
Dstn	-0.135674	8.31e-05
Nktr	-0.146617	8.41e-05
Fam49b	-0.123836	9.17e-05
Ifitm1	0.235695	9.23e-05
Dnaja1	-0.118492	9.62e-05
Ndufs5	0.134705	9.68e-05
Abcc9	0.211365	9.74e-05
Arhgap4	-0.124629	0.000100841
Il16	-0.103313	0.000130515
Dst	-0.152697	0.000136745
P2ry14	0.109258	0.000141773
Ppt1	-0.150084	0.000144541
Zeb2os	-0.112161	0.00014746
Tox4	-0.134903	0.000164948
Bod1l	-0.166833	0.000169838
Dtna	0.165988	0.000172384
Sbno2	-0.141373	0.000173922
Slc25a3	0.109122	0.000193758
mt-Co2	0.100887	0.000202116
Slc9a9	-0.140411	0.000203343
Slc19a1	0.12024	0.000209054
Brd7	-0.124429	0.000243
S1pr3	0.124628	0.000264077
Ndufa4l2	0.228575	0.00029608
Havcr2	-0.125612	0.000300227
Ptpn6	-0.11025	0.000313469
Clic1	-0.124706	0.000314121
Cd248	0.103251	0.000326915
Olig1	-0.3215	0.000339522
Dnajb6	-0.121927	0.000420056
Selenos	-0.107508	0.000488234
Litaf	-0.139152	0.000494785
Tnfaip2	-0.10342	0.000518109
Snx29	-0.152785	0.000529625
Tubgcp5	-0.171178	0.00053432
Skap2	-0.130843	0.000580412
Dnajb2	-0.193258	0.00061378
Pak2	-0.112413	0.000627758
Pak1	-0.181816	0.000642813
Rcsd1	-0.167883	0.000649419
Gm47283	-0.109448	0.00065054
Akr1a1	0.141965	0.000736508
Rab3il1	-0.135042	0.000740445
Map1b	-0.165989	0.000746727
Tmbim6	0.113258	0.000825866
Ccnl1	-0.180949	0.000826504
Cryl1	-0.104822	0.000830787
Knop1	-0.143049	0.000840248
Gsn	-0.283596	0.000943863
Ntpcr	-0.163763	0.000992572
Cox4i1	0.102416	0.00113344
Atp5j2	0.108527	0.00118999
Fam171b	0.128471	0.00120055
Dctn4	-0.167218	0.00121215
Ubl5	0.107945	0.00122378
Map2k2	-0.114565	0.00129034
Bptf	-0.128305	0.00130472
Fuca1	-0.110042	0.00136231
Mid1ip1	0.134298	0.00156218
Slfn8	-0.111903	0.00164833
Cd3eap	-0.112779	0.00168283
Npm1	-0.106379	0.00168313
Taok3	-0.114382	0.00169034
Ktn1	-0.141285	0.00169288
Mapt	-0.395842	0.00176459
Lrrc25	-0.106984	0.00187738
Cdk5r1	-0.110813	0.00215198
Celf2	-0.139549	0.00223759
Usp2	-0.179646	0.00232085
Sema4d	-0.156634	0.002715
Cox4i2	0.100167	0.00302544
Atp5k	0.102282	0.00305631
Adora3	-0.10239	0.00318298
Nbl1	0.141138	0.00320456
Nfasc	-0.188525	0.00351935
Kif21b	-0.132871	0.00355298
Limd2	-0.121474	0.00374253
Traf3ip3	-0.115552	0.00395477
Higd1b	0.209745	0.00400715
Fxr1	-0.106284	0.00403533
Fam46c	-0.13478	0.00479538
Tbx2	0.11519	0.004966
Kcnj8	0.175084	0.00525929
Phldb1	-0.165546	0.00565332
Uchl1	0.126376	0.00684416
Tm6sf1	-0.149828	0.00704615
Gtf2h2	-0.184646	0.00777754
Mcam	0.153149	0.00830679
Itch	-0.135983	0.00926018
Rpl9	0.107603	0.0100525
Kctd12	-0.153113	0.0101225
Ms4a6c	-0.104772	0.010897
Cnp	-0.651972	0.0116123
Rsrc1	-0.140018	0.0117624
Ppp1r14a	-0.221417	0.0130483
Gpatch8	-0.152787	0.0130487
Tagap	-0.104959	0.0133807
Pth1r	0.103883	0.0140618
Tra2b	-0.15985	0.0142185
H2-DMa	-0.115951	0.014417
Phf14	-0.156454	0.0144193
Pid1	-0.185964	0.0161801
Acp2	-0.141536	0.017573
Jak1	-0.136583	0.0182052
Ehd4	-0.133633	0.01861
Ubn1	-0.14811	0.0190574
Rnf149	-0.143443	0.0201691
Zcchc7	-0.130451	0.0210794
Pdgfa	-0.114891	0.0220482
Tnfaip8	-0.124273	0.0222467
Gm32036	-0.111344	0.0225443
Il21r	-0.113982	0.022578
Git2	-0.148221	0.0240236
Mbnl2	-0.14213	0.0252817
Hipk2	-0.130501	0.027172
Eif3c	-0.112215	0.0272606
Ppp1r10	-0.173125	0.02827
Ctc1	-0.136339	0.0301852
Gmfg	-0.105625	0.0340123
Dnajb1	-0.172746	0.0371318
Plcl2	-0.119222	0.0371558
Tigd2	-0.120752	0.0384937
Zic1	0.125349	0.0399529
Atf3	-0.214007	0.0465414
Trim2	-0.162207	0.0466781

## Sheet: Supplementary Table 4
Supplementary Table 4: Differentially expressed genes in microglia between tKO and WT mice . Adjusted p-values are Bonferroni corrected.
Gene	avg_log2FC	p_val_adj
mt-Nd3	-1.62528	0
Hk2	-0.82948	4.95279e-116
Rpl41	-0.782465	1.2222e-199
AC149090.1	-0.700207	1.81943e-86
Rps21	-0.676566	5.04009e-156
Rplp1	-0.674569	2.1799e-191
Rps28	-0.640375	8.95602e-95
Gm42418	-0.635756	4.77302e-141
Rpl38	-0.622978	2.4619e-102
Nmt1	-0.620022	7.25963e-64
Slc15a3	-0.595131	4.94464e-33
Icam1	-0.58946	1.65046e-08
Lars2	-0.58886	9.60803e-29
mt-Nd2	-0.573814	2.91135e-86
Nfkbia	-0.567644	2.89447e-19
Atf3	-0.551371	8.1341e-08
Rps29	-0.549231	4.15567e-144
Gm10138	-0.548015	4.34718e-30
Nfkbid	-0.547688	1.48354e-15
Mafb	-0.528625	9.83958e-18
Dnajb1	-0.510202	1.16232e-05
Adap2os	-0.501592	5.37869e-30
Rpl37	-0.49988	3.56793e-92
Neat1	-0.496398	6.68897e-06
Malat1	-0.484508	1.25669e-156
Sat1	-0.484054	2.1334e-24
Nfkbiz	-0.482073	3.18211e-08
Rpl37a	-0.474003	3.39255e-79
Clk1	-0.461282	5.37618e-40
Hspa1b	-0.455847	0.0023525
mt-Nd4	-0.431395	2.80523e-49
Ier3	-0.415806	8.47546e-06
Ctsh	-0.41301	3.81545e-43
mt-Co3	-0.406781	4.80921e-50
Ier2	-0.403003	9.36173e-06
mt-Atp8	-0.401317	2.21593e-12
Ppp1r15a	-0.398551	0.00166834
Akap13	-0.398402	6.66735e-29
Rpl6	-0.395707	3.31112e-56
Srgn	-0.394442	2.23878e-13
Klk8	-0.383048	3.69632e-15
Tgfb1	-0.381833	6.36937e-20
Sbno2	-0.379056	2.22144e-09
Rpl35	-0.365073	1.1215e-29
Gm26778	-0.364252	1.16707e-06
Ubc	-0.364189	7.76064e-19
Brd9	-0.361415	1.13129e-12
Nsa2	-0.361315	5.64277e-13
Nfe2l2	-0.356946	2.76673e-14
Tle4	-0.356532	1.27543e-11
Rpl36a	-0.354784	1.07561e-24
Ptpre	-0.353749	5.28382e-14
Sall3	-0.348589	1.92509e-06
Tra2b	-0.345363	3.09595e-10
Rpl34	-0.345343	6.24713e-40
Fau	-0.340359	1.08219e-47
Tnpo3	-0.339521	2.5749e-07
Jun	-0.333204	4.93485e-07
Plek	-0.329113	4.56167e-08
Tnfaip2	-0.32779	6.96339e-06
mt-Co2	-0.32715	5.63294e-29
Slc38a2	-0.324614	2.12429e-06
Fam46a	-0.324426	0.00349104
Rps27	-0.323607	9.27998e-37
Zbtb20	-0.322012	0.000367966
Rps2	-0.321251	1.85657e-26
mt-Nd1	-0.319772	2.09893e-26
Prpf4b	-0.318441	3.34424e-08
Lmo4	-0.31714	2.46618e-08
Rpl21	-0.31111	3.22818e-42
Mir142hg	-0.308996	4.60026e-09
Pou2f2	-0.303556	1.32366e-14
Wdr45b	-0.303428	1.00186e-05
Ppt1	-0.302397	1.99619e-10
Rpl13a	-0.302236	1.69223e-08
Nudcd3	-0.30184	9.46944e-09
Tnrc6a	-0.30152	0.000553478
Lyn	-0.29685	5.67691e-21
Gadd45b	-0.294709	4.19656e-05
Rps9	-0.294038	7.13514e-35
Ubash3b	-0.291235	9.49733e-06
3222401L13Rik	-0.286288	0.00254859
Samsn1	-0.285582	4.38862e-08
Rpl30	-0.284906	3.09092e-31
Son	-0.279558	7.06063e-21
mt-Atp6	-0.277534	1.86562e-22
Dapp1	-0.277388	0.000247476
Dync1i2	-0.275815	7.14963e-08
Gpr183	-0.274472	3.2456e-05
Rps20	-0.273881	4.20205e-26
Gm16867	-0.272604	1.10176e-42
Vgll4	-0.269802	0.000165913
Cnot3	-0.269411	0.00152914
Cd83	-0.268755	0.0057478
Cebpz	-0.267104	3.45809e-05
Trpm2	-0.264321	0.0129985
Rel	-0.264248	0.0222415
Hspa8	-0.263729	1.73349e-12
Rps12	-0.263311	7.76656e-24
Rpl35a	-0.263218	1.71883e-27
Rpl23	-0.262652	1.53744e-23
Ier5	-0.259039	0.00043972
Ncf1	-0.257865	0.00816218
mt-Cytb	-0.256771	9.49026e-22
Hivep2	-0.255405	0.00497068
Rps11	-0.254182	8.33178e-26
Rpl36	-0.25393	8.90718e-18
Rpl18a	-0.252565	3.11463e-22
Hist1h4d	-0.251281	1.14795e-10
Tmcc3	-0.248205	5.28189e-08
Gm26518	-0.24797	0.00142341
Ncf2	-0.245688	0.030342
Ppp1r10	-0.244908	0.00541983
Egr1	-0.244545	0.0304087
Trf	-0.243043	3.08908e-10
Herpud1	-0.242527	0.00214201
Mcl1	-0.237955	2.80097e-05
Rpl39	-0.237194	1.63687e-18
Hes1	-0.236541	8.13377e-07
Gm11808	-0.232077	4.85448e-06
Zbtb7a	-0.22573	0.00799118
Rpl28	-0.22384	2.92976e-14
Nuak2	-0.223803	0.0215333
Arhgap45	-0.222642	0.0237631
Ctsb	-0.219526	1.49485e-21
Abi3	-0.219126	7.1832e-06
Map3k8	-0.21857	0.0305833
Rrbp1	-0.213884	4.78356e-13
Rpl29	-0.212788	8.76165e-09
Mrpl52	-0.212326	0.0239818
E130102H24Rik	-0.211761	1.69844e-05
Rps8	-0.207552	4.46914e-16
Cyth4	-0.207293	1.50682e-05
Sorl1	-0.204711	1.66806e-06
Rpl26	-0.19845	3.13376e-12
Rpsa	-0.198191	1.33651e-08
St13	-0.19623	0.010104
Ftl1	-0.194219	1.56278e-13
Rps5	-0.192186	1.23997e-06
Actb	-0.191507	6.54548e-17
Inpp5d	-0.191386	0.000278386
Rps19	-0.191016	7.32423e-09
Rps15a	-0.184586	1.55036e-09
Nrip1	-0.183368	0.00111576
Gm28707	-0.183157	0.00114638
Tsc22d4	-0.181306	0.000642068
Hsp90ab1	-0.181124	0.000457064
Rpl13	-0.18024	1.22766e-10
Rps26	-0.178637	1.56521e-05
Rpl27a	-0.175222	3.12476e-11
Rplp0	-0.170119	1.71984e-08
Hspa5	-0.169686	0.016027
Chst1	-0.168835	0.0441837
Tgfbr1	-0.166225	0.00586999
Rpl14	-0.164372	0.00947414
Rps13	-0.163175	7.67245e-07
C1qa	-0.163093	2.0715e-29
Rps24	-0.161899	1.66648e-08
Irf8	-0.159585	0.00313592
Rps7	-0.156581	1.02487e-05
Rac3	-0.154567	3.84849e-06
Rpl17	-0.153941	0.000140691
Rps18	-0.153409	0.000877422
mt-Co1	-0.153305	3.48812e-07
Chst8	-0.145099	0.000389426
Rpl24	-0.143915	0.0365824
Rps27a	-0.140332	7.49588e-06
Rps4x	-0.139202	8.71104e-06
Rpl12	-0.138214	0.015721
Rpl10	-0.133006	0.000874242
Rpl32	-0.132268	0.0030755
Rplp2	-0.131069	0.000590143
Rps23	-0.124907	0.00379464
Celf4	-0.116592	1.06278e-05
H2-Q10	-0.114171	0.00209356
Pde2a	-0.114155	1.51263e-07
Eef1a1	-0.111614	0.000465731
1700019L13Rik	-0.107312	0.000158108
D830025C05Rik	-0.104031	0.00900003
Golga5	0.100026	0.000194189
Mrpl10	0.100048	5.19091e-07
Gabpa	0.100093	1.78206e-07
Slc38a1	0.100215	0.000137776
Mospd2	0.100248	1.00004e-05
Acly	0.100272	5.69946e-05
Slc44a2	0.100292	0.00244517
Eif2ak2	0.100481	0.000263356
Rab7	0.10063	0.00327339
Rtp4	0.100641	0.000313462
Mgat2	0.100759	0.0141016
Lsm6	0.100776	0.00351224
Mdfi	0.100805	5.03953e-08
Snrpb	0.100861	0.0126926
Lsm4	0.100886	4.45691e-05
Arhgap18	0.100975	2.00164e-05
Csf1r	0.101059	1.18694e-10
Polr2j	0.101066	3.62932e-05
Med1	0.101109	0.000246296
Vsir	0.101204	0.0223046
Tvp23b	0.101269	0.000126468
Atp1b2	0.101393	5.8217e-09
Sike1	0.101398	0.000305418
Sgms1	0.101665	3.26874e-06
Spire1	0.101756	0.0062144
Glud1	0.101804	0.00322562
Med6	0.101836	3.12356e-05
Arhgef40	0.101915	5.64812e-05
Mxd4	0.101953	0.000765997
Foxn3	0.101973	0.0291128
Tspan18	0.101983	0.000394899
Gstp1	0.102084	3.81353e-06
Dtd2	0.102124	1.55643e-06
Fam58b	0.10219	2.47376e-06
Aff1	0.102221	1.10795e-05
Elf1	0.102323	0.000147221
Pten	0.102333	0.0246061
Flt1	0.102347	7.53283e-07
Cpq	0.102415	7.17415e-07
Selenop	0.102429	0.000405252
Mef2a	0.102475	0.00124306
Ythdf3	0.102578	0.000140917
Fkbp15	0.102582	0.00299168
Atp5d	0.102584	0.00574692
Etnk1	0.102607	7.52324e-05
Trim33	0.102673	1.81687e-05
Skp1a	0.102725	4.16864e-05
Sdccag3	0.102782	1.24805e-05
Gabbr1	0.102859	0.00381463
Zfp330	0.102861	5.11367e-06
Samd8	0.102951	0.000158912
Top2b	0.103057	0.000102516
St6gal1	0.103124	0.000146175
Lgals3	0.103249	0.00453428
Crls1	0.10325	4.65093e-06
Kdm4c	0.103263	2.53541e-06
Dopey2	0.103282	0.0024888
Ly6a	0.103312	1.48253e-06
Tnpo1	0.103337	0.000962182
Zwint	0.103597	3.17865e-05
Dynlt1c	0.103731	4.41973e-08
Trafd1	0.103816	0.00240425
Ndufa13	0.103848	0.010103
Eva1a	0.103868	1.71534e-05
Mtfr1l	0.103899	2.40184e-07
Atp6v1a	0.103937	5.62243e-05
Abt1	0.103952	5.44156e-08
Trrap	0.104	7.87946e-06
Fam3c	0.104053	5.63547e-05
Abhd13	0.104129	5.68522e-07
Hras	0.104157	4.55648e-08
Uso1	0.104181	1.00326e-06
Rab5c	0.104189	0.00195057
Trappc8	0.104276	1.97526e-06
Tcp11l2	0.10431	2.64314e-07
1500011K16Rik	0.104439	2.91127e-05
Actr1b	0.104487	7.24461e-05
Emc6	0.104498	6.3521e-05
Rap1b	0.104513	0.00242652
Ptp4a1	0.104852	1.11703e-05
Mapk3	0.104864	6.2837e-05
Snu13	0.10489	0.0031542
Clns1a	0.104901	5.42793e-05
Ppm1h	0.104908	3.55192e-06
Sav1	0.104933	6.86918e-07
Tmed4	0.105023	0.000440199
Ube2h	0.105028	8.83377e-07
Tmem106b	0.105158	1.30383e-05
Ulk2	0.105176	0.0159613
Bicral	0.10536	2.29255e-05
Impad1	0.105477	0.000598213
Nus1	0.105518	3.69574e-05
Ramp2	0.1056	6.43445e-10
Sdhaf4	0.105676	6.90599e-05
Pltp	0.105731	1.06517e-12
Nrep	0.105753	6.88703e-08
Mocs2	0.105777	0.000606228
Ilk	0.105781	0.00011259
Cdc42se1	0.105789	0.000304497
Ptpro	0.105805	3.71582e-05
Dbnl	0.105931	0.00101018
Med13	0.105944	0.000228104
Rabggtb	0.105991	1.74873e-08
Alg1	0.106027	8.46664e-07
Bicra	0.1061	4.08926e-07
Magoh	0.106197	9.37882e-07
Glrx5	0.106248	5.9083e-07
Cox5a	0.106335	0.00240732
Samd1	0.106469	8.25262e-06
Slf2	0.106532	2.33499e-06
Mgst3	0.106535	5.09835e-12
Ppp1r35	0.106546	2.51267e-05
Ctsl	0.106579	0.0100786
Clint1	0.106604	4.02639e-05
Golph3	0.10667	2.63039e-06
Cib1	0.106917	0.00168088
Tdrd7	0.10692	2.0706e-07
Nckap1l	0.106929	0.00414939
Slco1a4	0.106944	1.40828e-10
Setdb1	0.106946	2.80141e-05
P2rx7	0.106956	0.00139431
Csf2ra	0.107014	0.000772425
Npc1	0.107118	3.31134e-09
Asap1	0.107216	0.017445
Mindy2	0.107344	0.000247805
Nrd1	0.10739	0.000130615
Ube2a	0.107459	8.78379e-07
Fyttd1	0.10752	0.000822992
Vps37a	0.107539	5.18938e-06
Rnft1	0.107675	1.7887e-07
Il7r	0.107703	0.000341791
Pilra	0.107735	4.10611e-05
Atf6b	0.107839	2.00914e-05
AC160562.1	0.107904	0.000257002
Crlf2	0.107972	0.0165371
Trappc6b	0.108031	0.000418079
Abhd16a	0.108042	1.47843e-05
Lcorl	0.108053	0.00133739
Man2a2	0.108117	0.00210038
Cox14	0.108128	0.00256071
Ndufa7	0.108135	0.00359596
Os9	0.108282	9.06168e-05
Arl8b	0.108415	0.000198204
Zbtb33	0.10848	2.39149e-05
Tmx3	0.108733	7.55993e-05
Erp29	0.108774	0.000524116
Acsl5	0.108784	2.98468e-05
Phlpp2	0.108879	1.81853e-06
Vdac1	0.109071	3.14164e-07
Pla2g7	0.109106	7.85918e-06
Rai1	0.109138	9.21884e-07
Tbc1d4	0.10918	1.98937e-05
Pcnx3	0.109213	1.80792e-06
Vps35	0.109251	0.0208564
Eps15	0.109278	2.18335e-09
Nup98	0.109493	0.000620244
Ifitm3	0.109515	0.0205877
Prkcsh	0.109908	0.000568079
Mrpl33	0.109915	1.81416e-05
Nek7	0.110007	0.00339202
Arsa	0.110082	1.02903e-05
Ak1	0.11009	5.59047e-07
Ndufs8	0.110181	7.87377e-05
Ppcdc	0.110248	3.27476e-05
Hspe1	0.110258	0.0111214
Hccs	0.110406	1.15847e-06
Osbp	0.11057	0.000169176
Ly6c1	0.110628	5.32079e-14
C5ar2	0.110664	0.000294314
Arhgef6	0.110671	0.00530954
Herpud2	0.110685	1.99438e-06
Pald1	0.110708	2.18877e-07
Tceal1	0.110712	1.26105e-05
Snrnp40	0.11072	2.5801e-07
Lacc1	0.110762	0.0175485
Fyn	0.110818	1.46096e-06
Itfg1	0.111067	1.45266e-07
Eef2k	0.111137	0.00538118
Gpm6a	0.111197	4.9366e-05
Pnrc1	0.111281	0.0242139
Ppp2r5c	0.111395	0.000226271
Lamtor2	0.111398	0.0027265
Psmb2	0.111457	0.000663177
Lsm5	0.111515	1.32166e-10
Sppl3	0.111528	3.08462e-05
Dennd4b	0.111544	9.45505e-07
Api5	0.111587	9.18368e-05
C1galt1c1	0.111619	1.2074e-05
Insig2	0.111696	7.75372e-05
Gspt1	0.111817	0.0286937
Trip12	0.111832	3.24363e-06
Lemd3	0.111867	1.18758e-07
Eif4g3	0.111871	9.23156e-05
Fcgr1	0.111908	0.000144927
Cebpzos	0.111985	0.0046151
Slc35a3	0.112078	1.12118e-05
Zbed3	0.112106	1.20558e-05
Tgfa	0.112114	2.45825e-07
Ets1	0.112457	4.84426e-05
Coa6	0.112509	3.9455e-07
Tctex1d2	0.112574	1.82045e-07
Ggh	0.1127	5.84224e-06
Sox4	0.112737	0.00118269
Tor1a	0.112797	1.43852e-06
Pkib	0.112852	0.000143059
Dab2	0.112878	4.45439e-06
Tpd52l2	0.113028	3.62039e-06
Rnf138	0.113039	6.99874e-07
Ptpn2	0.113183	4.821e-08
Rock2	0.113205	0.00297753
St3gal6	0.113277	0.0248084
Phf12	0.113337	3.12882e-05
Cep170	0.113362	0.0014819
Gabarapl2	0.113469	0.000773293
Smim4	0.113593	4.6159e-09
Pigp	0.113636	2.15732e-06
Gm3764	0.113659	2.06269e-11
Polr2g	0.113689	4.94286e-07
Dpysl2	0.113845	8.66377e-06
Srsf5	0.113845	0.000495712
Scp2	0.1139	0.00025603
Dusp18	0.113931	9.22458e-09
Ppp6c	0.114043	3.70438e-06
Plau	0.11406	4.06615e-11
Ube2e3	0.114075	0.00010284
Ndufb4	0.114099	0.00154917
Mcee	0.114174	1.41891e-07
Vta1	0.114251	2.7709e-06
Nip7	0.114259	3.25428e-09
Piezo1	0.114277	2.26938e-08
Mrps26	0.114457	5.46481e-07
Sf3b5	0.114464	4.81429e-07
Susd3	0.114506	0.00464017
Cflar	0.114744	0.00141581
Magt1	0.114768	0.00122939
Ntpcr	0.114892	0.000644037
Usp9x	0.114949	3.34528e-05
Arcn1	0.114997	0.000570886
Ranbp9	0.115097	5.36032e-08
Ap5m1	0.115114	6.53428e-07
Ebag9	0.115137	8.247e-07
Cdk17	0.11517	7.30215e-09
Grb2	0.115177	0.000103181
Txnl1	0.115221	7.50016e-05
Caap1	0.115294	8.15177e-06
Paip1	0.115349	1.17611e-06
Tbl1xr1	0.115387	0.000363
Isca1	0.115494	1.3804e-07
Ctdnep1	0.115659	2.05523e-06
Efr3a	0.115675	3.75473e-07
Mt2	0.115692	1.07271e-09
Max	0.115707	1.08715e-07
Hk3	0.115846	1.69835e-07
Mrps11	0.116	9.94412e-06
Actn1	0.116091	7.60087e-07
Clcn3	0.116273	4.60988e-06
Tia1	0.116277	6.08923e-06
Hdhd2	0.116292	1.75038e-07
Cops7a	0.116294	7.48428e-09
Rbm47	0.116391	0.000183788
Tmem33	0.116406	1.45296e-05
Golga7	0.116407	8.21159e-07
Plekha2	0.116441	4.58241e-07
Psme2	0.116578	7.52034e-06
Nfatc3	0.116627	2.18757e-07
Elk4	0.11663	5.61576e-07
1500015O10Rik	0.116668	4.96818e-20
Kctd13	0.116688	6.42759e-10
Spata13	0.116953	0.000497174
Usp24	0.117015	0.000106836
Celf1	0.117075	0.00182184
Ssna1	0.117086	7.91349e-08
Trmt112	0.117097	0.000156957
Esd	0.117197	4.78173e-06
Eif2s1	0.117221	6.93569e-06
Plpp3	0.117234	0.000224712
Dnaja3	0.117363	9.67224e-08
Tprgl	0.117364	7.90989e-05
Vtn	0.117436	4.34468e-09
Kbtbd2	0.117449	4.2669e-07
Slc39a10	0.117464	9.11902e-06
Tmem43	0.117635	1.08342e-05
Gmpr	0.11768	1.38435e-05
Zfc3h1	0.11769	0.000132461
Csnk1d	0.117777	1.16538e-07
Cox6c	0.118107	0.00167517
Irf9	0.118115	3.00508e-05
Slc31a1	0.118162	3.13843e-08
Cep68	0.118256	0.00106752
Eif2ak3	0.118298	4.88501e-09
Uap1	0.118347	2.98444e-08
Mpeg1	0.118363	0.00994813
Wls	0.118556	0.00107253
Gnb2	0.118607	0.00160679
Cabin1	0.118798	1.02548e-05
Ppp1cb	0.118798	4.57993e-06
Snx1	0.118882	2.40292e-08
Cyth2	0.118958	2.73655e-06
Wdfy3	0.118992	1.33297e-06
Rps27rt	0.119071	6.55054e-07
Srsf7	0.119174	0.000245791
Fbxw4	0.119215	8.40024e-07
Gnb1	0.119292	4.64189e-06
Morf4l2	0.119333	3.1258e-06
Dnajb12	0.11942	4.14289e-06
Trib1	0.119536	0.000100351
Arpc5l	0.11958	3.04382e-05
Tmem30a	0.119597	3.05117e-05
Tmem86a	0.119661	0.0015265
Snhg6	0.119717	6.80483e-13
Hnrnph1	0.119728	1.58514e-07
Agmo	0.11995	4.64213e-07
Mlxip	0.120037	2.34111e-07
Ypel5	0.120087	9.25076e-07
Ccdc90b	0.120246	4.11899e-08
Vma21	0.120266	5.91417e-08
Tm2d1	0.120415	1.98685e-09
Apc	0.120609	1.88397e-05
Sesn1	0.120676	0.000120171
Endod1	0.120698	1.54529e-05
Cpeb4	0.120759	0.00378601
Mrpl36	0.120851	3.18036e-07
Degs1	0.120878	4.57246e-05
Akirin1	0.120956	0.00186991
Snrpd1	0.120995	5.68084e-05
C1qc	0.121046	2.2419e-21
Fdx1	0.121138	1.1098e-10
Ap3s1	0.12114	1.01249e-07
Smarcad1	0.12119	0.000470609
Trpm7	0.121352	0.000194156
Senp3	0.121374	1.87972e-09
Rnasel	0.121496	2.74765e-05
Psmd8	0.121635	3.79824e-05
Actn4	0.12197	2.52646e-07
Rpl5	0.122232	0.00206901
Znrf2	0.122274	1.37273e-06
Prpsap2	0.122287	4.84922e-07
Kpnb1	0.12233	2.81017e-05
Frg1	0.122515	3.89593e-07
Txndc17	0.122731	1.35906e-06
Kcnk6	0.122769	5.09032e-05
Gdi2	0.122943	9.3334e-07
Cldn11	0.122958	4.37314e-14
Smndc1	0.123012	3.00041e-06
Pfdn4	0.123019	2.8358e-10
Rtn4	0.123057	0.0026656
Hnrnpa1	0.123204	0.000808216
Apopt1	0.123247	9.42194e-05
Spock2	0.123458	1.69416e-12
Ccny	0.123574	1.40733e-08
Prcp	0.123947	0.000172443
Vdac2	0.123964	0.00335502
Abracl	0.124018	9.03503e-07
Trmt10c	0.124019	1.40225e-08
Mbd2	0.124035	1.2228e-07
A830008E24Rik	0.124105	0.000652447
Kcnk12	0.124321	2.92786e-05
Ddit4	0.124341	2.4377e-07
Itga9	0.12441	2.72482e-07
Bcan	0.124411	7.3572e-13
Wsb1	0.12442	3.33136e-06
Clic1	0.124696	3.12373e-07
Mtus1	0.124937	0.000793466
March6	0.124981	7.16206e-06
Map1lc3a	0.125071	0.000926559
Emp3	0.125178	3.02708e-10
Dr1	0.125198	2.61406e-07
Rab28	0.125282	3.88578e-13
Bub3	0.125395	3.28335e-06
Tpm4	0.125572	3.15083e-08
Foxk2	0.125619	5.13271e-09
Arl6ip1	0.125631	4.15713e-05
Rpn1	0.12566	7.03357e-06
Capg	0.125958	8.30958e-06
Xpot	0.126133	3.07699e-08
Rps17	0.126262	0.00208088
Nras	0.126546	0.000215986
Atpif1	0.126558	4.11629e-05
Gar1	0.12661	2.1612e-09
Akirin2	0.126684	0.00908793
Bcas2	0.126782	6.93604e-08
Eef1e1	0.126803	2.23894e-12
Cnpy2	0.12695	1.12859e-05
Cdk6	0.127167	9.9908e-06
Tmem5	0.127265	6.02006e-06
Mfsd14b	0.127282	3.61749e-10
Creb3l2	0.127357	8.20806e-06
Sigmar1	0.127687	2.23023e-08
Fam120a	0.127726	1.35923e-07
Ube2r2	0.127826	7.29072e-05
Gja1	0.128239	2.03991e-10
Prkab1	0.12827	8.78703e-08
Chpt1	0.12831	1.62635e-07
Ywhae	0.128335	0.000379446
Tomm70a	0.12856	3.67399e-06
Bcl2a1d	0.128682	4.95158e-12
Acer3	0.128726	2.41566e-06
Ssh2	0.129318	0.000194624
Hnrnpd	0.129704	1.99944e-05
Tbcb	0.129733	2.51866e-06
Bcap31	0.129762	4.59917e-07
Btf3	0.129765	0.000214619
Krit1	0.129835	1.1053e-05
Mal	0.129866	1.58423e-16
Nrros	0.129999	0.000232756
Mrpl57	0.130089	1.63929e-07
Smim7	0.130147	1.97836e-06
Uba52	0.130202	0.00724954
Zfhx3	0.130207	5.28915e-07
Tmem63a	0.130248	2.8173e-06
Emc3	0.130255	3.02786e-06
Mpc2	0.13045	3.89249e-06
Sod2	0.130698	3.5113e-09
Rap2a	0.13096	5.83258e-06
Acat1	0.130993	1.69687e-07
Adam17	0.131251	1.94815e-06
Aagab	0.131284	1.3079e-07
Mrpl27	0.131413	3.19659e-11
Stox2	0.131426	2.91709e-16
Otud1	0.131637	0.00166486
Sla	0.131661	4.00497e-06
Bax	0.131736	1.90562e-06
Lair1	0.132273	9.73244e-06
Exoc5	0.132292	2.20852e-07
Tsc22d1	0.132338	1.6132e-07
Kat2b	0.13234	1.2455e-07
Fndc3b	0.132383	1.40267e-09
Med31	0.132397	5.07593e-10
Snx24	0.132479	8.4005e-05
Rrp36	0.132523	7.81838e-11
Nab2	0.132545	3.49481e-08
Cox7c	0.13274	2.98604e-07
Ndufa4	0.132937	0.000457366
Rnf111	0.132965	1.82548e-06
Washc3	0.133004	8.71746e-13
Mex3b	0.133213	3.5588e-09
Mapk1	0.133545	1.82478e-06
Prelid1	0.133562	1.31375e-06
Atn1	0.133809	9.78e-09
Pym1	0.133844	1.70124e-17
Clec4a2	0.133876	0.000129755
Khdrbs3	0.133975	0.00108475
Commd6	0.134011	3.5998e-10
Washc4	0.134172	5.04573e-05
Pank3	0.134325	2.3836e-09
Calu	0.134407	1.51824e-08
Tpm1	0.134441	1.5561e-08
Adgre1	0.134852	0.00046306
Cx3cr1	0.134888	2.83074e-14
Ppp1r14b	0.135174	1.41123e-05
Dynll1	0.135246	1.72928e-05
Adamts1	0.135454	0.0118731
Rab39	0.135506	0.000229839
Snx13	0.135652	1.1406e-06
Lactb2	0.135792	6.73569e-07
Atp6v1g1	0.136079	7.37815e-05
Pcnp	0.136154	1.85936e-07
Rinl	0.136521	1.46379e-05
Sp3	0.136664	1.91726e-08
H2-Oa	0.136829	4.47853e-06
Syncrip	0.136926	4.71429e-06
Mettl7a1	0.137363	6.72913e-09
Fam114a2	0.137453	1.27588e-07
Btf3l4	0.137497	9.49295e-10
Svbp	0.137669	7.84617e-08
Ptprj	0.137703	2.47222e-09
Kras	0.137714	0.000294167
Vps26a	0.137731	5.26933e-09
Zfp949	0.137922	2.92284e-13
Ubl3	0.137999	7.27668e-07
Sec11c	0.138046	5.05052e-05
Lsm14a	0.138281	2.04025e-07
Tomm20	0.138334	7.44844e-06
Rbbp6	0.138402	1.4327e-06
Nfia	0.138525	8.25086e-06
Stx6	0.138793	2.69895e-09
Ssfa2	0.138804	1.40703e-06
Rnf145	0.138934	2.61595e-09
Gde1	0.13907	1.15732e-06
P2ry13	0.139149	7.03683e-05
Amfr	0.139296	2.05673e-09
Tmem185b	0.139665	6.68977e-09
Canx	0.139798	1.0577e-05
2510009E07Rik	0.140237	5.33813e-08
Vamp7	0.140289	3.65628e-10
Dmac1	0.140337	1.44801e-12
B3galnt1	0.140485	2.05627e-09
Smim26	0.140587	1.2518e-11
Sf3b6	0.140893	1.9403e-08
Ctbs	0.140895	1.0727e-10
Egfl7	0.140919	3.15772e-14
Vdac3	0.14092	2.30669e-08
Fam103a1	0.141213	2.04348e-09
Pitpnc1	0.141724	6.79152e-06
Dnaja2	0.141957	1.89887e-05
Wdr1	0.141979	2.09324e-07
Hmgcs1	0.141995	2.56205e-12
Hlf	0.142148	1.04174e-06
Ap2s1	0.142168	3.36514e-09
Ntsr2	0.142271	4.91626e-15
Fam49b	0.14263	6.47191e-08
Ank	0.142672	1.60889e-06
Nuak1	0.142934	8.75435e-06
Rhoc	0.142987	4.22557e-10
Prpf8	0.14308	1.03105e-07
Jmjd1c	0.143103	8.76762e-06
Ctsc	0.143135	0.000114157
Ppp1ca	0.143255	1.24806e-05
Psmb1	0.143319	3.70252e-07
Mydgf	0.143364	1.03814e-05
Pycard	0.143513	6.06864e-06
Lgals9	0.143565	7.75589e-07
Mfsd1	0.143638	2.06354e-06
Mtss1	0.14378	1.63733e-05
Ppp3r1	0.144031	5.61146e-08
Pgk1	0.144163	9.67371e-06
Fbrsl1	0.144864	4.64518e-09
Sumo1	0.14515	3.86495e-07
Card9	0.145252	1.37179e-09
Ggta1	0.145303	6.33691e-07
Hmgb2	0.145506	2.42933e-09
Nav3	0.145718	2.62441e-05
Cpne3	0.145821	9.34106e-07
Sdhb	0.145833	2.65806e-08
Psma2	0.145868	2.46113e-08
Wdr26	0.146115	2.42396e-05
Atad1	0.146345	4.34571e-12
Gnpda1	0.146353	3.27986e-08
Klrd1	0.146472	1.07591e-09
Slc23a2	0.14662	4.68067e-08
Hpf1	0.146653	1.3023e-07
Gpx4	0.146885	1.06616e-05
Tmem184b	0.146932	1.54695e-13
Eif5a	0.14694	0.000150628
Bet1	0.14696	3.51293e-09
Rin2	0.147065	7.99991e-07
Spop	0.147124	1.54759e-08
Lims1	0.147237	2.19975e-05
Rasa1	0.147483	2.36693e-09
Irgm1	0.147498	5.7607e-11
Limd2	0.1475	5.06463e-07
Capzb	0.147532	1.0282e-06
Dad1	0.147878	1.09501e-07
Kitl	0.148216	2.89086e-09
Anp32b	0.148263	3.54855e-07
App	0.1483	1.80509e-06
Strap	0.148312	8.75786e-11
Cst3	0.148374	1.52159e-22
Zfyve21	0.148444	1.81379e-13
H2afv	0.149098	2.58305e-10
Sqor	0.149152	1.39768e-06
Scand1	0.149928	1.76241e-06
Elmo1	0.150039	4.00006e-07
Stt3a	0.150151	8.99612e-09
Rnf146	0.150383	4.92958e-10
S100a13	0.150513	8.69765e-09
Casp8	0.150593	2.21667e-05
Cdk5rap1	0.150633	5.62879e-16
Pcbp2	0.150818	3.44084e-06
Cpe	0.150957	3.44698e-07
Dbi	0.151033	3.14262e-06
Ldha	0.151088	8.48778e-05
Fam76b	0.151101	6.90536e-07
Rpl27	0.151341	0.00052426
Cpeb2	0.151437	8.68201e-12
Cab39	0.151783	8.45996e-08
Pnpla8	0.151889	5.76399e-09
Osbpl8	0.151987	4.06358e-09
Cldn5	0.152024	1.15366e-13
Nipa2	0.152183	1.54654e-05
Rab1a	0.152225	3.77904e-07
Gm16286	0.152374	2.79631e-06
Snap23	0.152583	1.27872e-09
Sept7	0.152705	1.02933e-05
Gna13	0.15282	7.89681e-09
Commd1	0.152984	1.54845e-11
Cirbp	0.153391	1.04561e-10
Cpsf6	0.153648	1.38618e-07
Mib1	0.153772	9.84699e-11
Adgrl2	0.153852	1.38659e-10
Ppp1r15b	0.154181	3.09587e-12
Sap30	0.154253	1.51775e-13
Scarb2	0.154365	7.37713e-06
Ppp4c	0.15457	3.10186e-10
Rbm26	0.154606	5.41036e-08
Rcc2	0.154617	3.09082e-08
Aph1a	0.154963	2.02564e-10
Gm11713	0.155026	9.65101e-12
Nudt3	0.155438	3.65761e-08
Serinc1	0.155796	4.70065e-07
Serpine2	0.155892	2.43486e-09
Bmp2k	0.156033	5.69552e-08
Nudt4	0.156099	1.53483e-10
Nampt	0.156168	2.42267e-13
Mrps28	0.156177	5.7734e-14
Slc33a1	0.156229	3.3231e-10
Srsf1	0.156303	2.10911e-09
Dusp7	0.156456	2.5208e-07
Nsmce3	0.157164	2.64819e-13
Sh3gl1	0.15719	6.27543e-12
Eloc	0.157232	1.51247e-09
Sft2d2	0.157303	1.16726e-07
Ap2m1	0.157331	2.91076e-09
H2afz	0.157366	1.50098e-05
Dynlt1f	0.157527	2.97523e-17
Zfp706	0.157547	2.81807e-07
H2-M3	0.157657	2.17335e-09
Gm2a	0.158872	4.12729e-09
Ube2d2a	0.158893	7.83998e-08
Tbpl1	0.158933	6.79323e-08
Rsu1	0.159042	1.71884e-11
Mex3c	0.159078	2.56905e-12
Tm7sf3	0.159334	5.29078e-10
Gtf2a1	0.159462	1.30587e-08
Lrp5	0.159552	9.04732e-15
Mycl	0.159581	2.03986e-15
Eif4g2	0.159706	8.82942e-08
Reep5	0.159708	3.00077e-08
Anapc16	0.159749	3.27319e-10
Chfr	0.160106	1.81516e-09
Mpv17	0.160312	1.42604e-11
Pacsin1	0.160318	1.62419e-17
Olfml2b	0.160398	2.18782e-13
Sh3bp1	0.160455	1.5994e-09
Csde1	0.160572	7.05124e-10
Brk1	0.160664	4.97137e-08
Prex1	0.160934	3.95166e-05
Cltc	0.161004	8.71765e-10
Rap1gds1	0.161034	1.92845e-09
2510039O18Rik	0.161407	4.19589e-10
Snx2	0.161624	6.11825e-08
Azi2	0.16186	5.58702e-10
Kdelr2	0.161896	5.61016e-12
Per3	0.161995	1.37555e-07
Nptn	0.162128	5.32113e-07
Fbxl20	0.162149	1.59048e-10
Hnrnph3	0.162481	5.57291e-09
Dpy19l1	0.162844	8.11787e-11
Plxnb2	0.162856	3.34207e-09
Ifngr1	0.162937	6.09947e-12
Hltf	0.163162	1.29979e-07
Lifr	0.16317	4.73464e-07
Vasp	0.163183	8.42121e-09
Med12l	0.16338	3.13623e-12
Zcrb1	0.16354	0.000101337
Lsm8	0.163603	8.63749e-14
1110008F13Rik	0.163729	5.62159e-09
Agps	0.164009	1.34004e-11
Usp19	0.164335	1.59563e-13
Chd9	0.164674	1.60142e-07
Pttg1ip	0.165202	3.51654e-09
Leprotl1	0.165286	6.57407e-10
Tmem245	0.165495	5.95511e-10
Aftph	0.165698	3.71906e-06
Ccdc50	0.166147	9.5945e-07
Krcc1	0.16622	6.2088e-07
Comt	0.166236	2.08884e-06
St3gal5	0.166633	6.53736e-08
Ldhb	0.166854	1.14427e-06
Basp1	0.16686	1.1732e-11
Gm6277	0.16713	3.1806e-08
Tmem165	0.16728	1.03993e-11
Taok1	0.167535	1.41457e-08
Wdr89	0.167617	5.51936e-15
Pld1	0.167636	9.83995e-10
Isca2	0.167646	2.1811e-14
Tyrobp	0.167771	1.23411e-15
Dst	0.167848	8.21625e-09
Smim15	0.168204	2.34805e-10
Trim8	0.168232	4.0926e-08
Rhoa	0.168237	5.56638e-09
Rasgrp3	0.168979	3.34728e-05
Dynlt3	0.169346	2.45341e-10
Gltp	0.169472	1.10729e-12
Far1	0.169482	3.56483e-11
Trappc2	0.1695	1.35556e-17
BC035044	0.169749	3.5025e-08
Slc35a5	0.169898	3.60034e-14
Snhg9	0.170366	6.3298e-17
Mzt2	0.170556	1.06246e-11
Higd2a	0.170656	7.27236e-08
Mrpl17	0.170839	8.82013e-12
4833439L19Rik	0.171744	2.81254e-12
Gm26669	0.172556	1.27327e-08
Psmb9	0.173312	9.2809e-11
Rab31	0.173452	1.37341e-13
Tmed9	0.173946	4.40711e-08
Psmb7	0.174193	1.92637e-12
Ybx1	0.17425	7.14773e-08
Gas6	0.174498	2.73359e-08
Qk	0.174575	1.94251e-16
Spcs1	0.174884	8.45281e-10
Fli1	0.174908	1.00195e-08
Ywhaq	0.175098	1.01913e-10
Atp5j	0.175323	1.58099e-07
Tspan33	0.175696	3.42661e-13
Actr3	0.175893	2.7531e-09
Tmem170b	0.176221	2.27695e-11
Lamtor1	0.176693	4.73698e-08
Rad23a	0.176794	2.39625e-12
Tmem52	0.176982	7.46839e-12
Prdx4	0.177561	3.13543e-11
Rps27l	0.177564	1.75237e-09
Churc1	0.177624	1.96103e-14
Stard8	0.177707	7.612e-11
Jam2	0.177769	1.10004e-14
Gtf2a2	0.177968	6.71598e-13
Cul3	0.178416	1.06358e-11
Pex2	0.178514	7.17251e-12
Hnmt	0.179048	4.08168e-13
Cbfb	0.17975	2.43163e-12
Rpa3	0.179758	1.24265e-25
Bmyc	0.180077	2.77303e-10
Arf5	0.180255	2.84214e-10
Snx5	0.180398	1.71417e-10
Zfp422	0.18083	1.27115e-12
Ccl6	0.182357	0.000414038
Cd79b	0.182369	9.64851e-12
Igfbp7	0.182698	6.811e-26
Slc39a7	0.182892	1.24767e-11
0610010K14Rik	0.183443	6.56832e-11
Pgam1	0.183657	2.1124e-07
Cnbp	0.183727	8.22987e-10
Ccr5	0.183797	1.572e-05
Fabp5	0.18387	8.24365e-13
Rogdi	0.185225	2.62282e-11
Tcf7l2	0.185598	1.0632e-08
Dnajc24	0.185832	4.25495e-18
Cfl1	0.185859	3.55426e-10
Calm3	0.187034	1.21108e-11
Sh3kbp1	0.187935	1.87039e-08
Ifngr2	0.18796	4.26416e-11
Rcn2	0.188042	1.16918e-14
Abi1	0.188507	7.73699e-10
Gfm2	0.188723	4.85948e-12
Hsp90b1	0.188966	2.02285e-11
Dram2	0.189312	2.32842e-13
Sall1	0.189701	9.41571e-08
Rnf114	0.189757	8.22504e-14
Ctnnb1	0.189956	6.53748e-13
Rubcnl	0.190059	1.11519e-16
Ndufab1	0.190244	2.939e-14
Itm2a	0.190399	1.85388e-26
Arpc3	0.190779	1.17576e-12
Selenot	0.191087	1.02341e-10
Dnajb11	0.191269	1.59784e-12
Selenow	0.191304	3.20544e-13
Cetn3	0.191315	2.00591e-18
Cpd	0.19137	2.57549e-14
Tnrc18	0.19137	1.48619e-10
Psenen	0.19139	5.63483e-11
Sptlc2	0.191791	8.04796e-13
Rnf13	0.191823	2.86184e-10
Xlr	0.191964	1.23667e-10
Mtpn	0.192018	5.52098e-12
Ppfia4	0.1924	5.68316e-10
Ube2i	0.192463	2.87635e-12
Gng5	0.192816	1.08021e-11
Cd53	0.19351	1.19828e-13
Gpcpd1	0.193533	1.77813e-12
P4hb	0.193585	7.47666e-10
Exosc3	0.19408	1.01226e-20
Clu	0.194601	5.6847e-11
Spcs2	0.195502	4.02759e-11
Rac1	0.195857	3.17258e-12
Stard3nl	0.196044	6.1923e-14
Mrc1	0.196789	3.09522e-20
Tgfbr2	0.197165	1.61223e-09
Twf2	0.197202	8.20231e-12
Txn1	0.197377	7.89578e-15
Ppp1r2	0.197624	9.86227e-13
Rpl7a	0.19803	1.13559e-12
Hbb-bs	0.198196	5.72574e-26
Atp6v0e	0.198669	8.54789e-14
Tmc7	0.198873	4.00808e-14
Prdx3	0.199067	7.83974e-18
Iffo1	0.199588	2.61939e-11
Itm2c	0.199617	3.3209e-15
Rpl9	0.199731	5.59439e-15
Arpc5	0.199894	2.18838e-09
Abca9	0.200007	5.84108e-12
Tmem135	0.200074	4.52858e-12
Id3	0.200146	2.34763e-25
Ctsf	0.200568	1.55339e-10
Stx4a	0.200633	6.15455e-14
Ywhaz	0.200822	3.74317e-10
Ewsr1	0.201112	1.14888e-14
0610009B22Rik	0.202077	3.02647e-17
Alyref	0.202283	3.85166e-15
Spry1	0.202609	3.46988e-13
Mbp	0.20343	2.5423e-22
Commd8	0.20346	1.7785e-09
Pabpc1	0.204287	1.45743e-10
Tmem176a	0.204521	2.02284e-07
Cadm1	0.204555	1.67181e-08
Caprin1	0.204732	8.46512e-13
Ran	0.205083	3.50092e-13
Bccip	0.20559	6.95693e-21
Iscu	0.205683	2.9616e-10
Rgmb	0.205735	3.72608e-15
Tspan3	0.206605	2.45207e-14
Rnf103	0.207004	1.03826e-16
Naaa	0.207032	1.59454e-18
Fbxl14	0.207077	3.81765e-23
Cd47	0.207279	1.16081e-10
Gpr155	0.207592	2.71617e-14
Dpy19l4	0.208159	8.76756e-15
Itgav	0.208246	7.03524e-12
Zfp710	0.208298	2.14271e-11
Smim14	0.208777	8.96779e-16
Snn	0.209196	7.11441e-16
Clptm1l	0.209369	2.5832e-16
Ndufa8	0.209871	1.70341e-13
Atp2a2	0.210169	1.33511e-14
Scoc	0.210259	7.2303e-16
Txndc5	0.210614	6.01811e-21
Cdk5r1	0.210823	2.83862e-10
Fam174a	0.211148	3.36333e-17
Arf3	0.211441	4.68708e-16
Sptssa	0.21153	1.71891e-15
Aldoa	0.212535	2.16079e-08
Tjp1	0.212757	3.08319e-13
Ube2n	0.212897	6.02706e-19
Sub1	0.213025	1.3254e-13
Cd48	0.213945	4.53669e-15
Bmpr2	0.214217	9.3164e-15
Spred1	0.214281	8.77562e-14
Tnfrsf1b	0.214546	1.83651e-13
Rnaset2b	0.215033	4.34393e-19
Laptm4a	0.215425	9.97796e-18
Cyb5a	0.215546	7.30426e-14
Fchsd2	0.215777	3.26794e-10
Lpcat2	0.216313	7.13954e-22
Cnot8	0.219932	3.74611e-17
Ints6l	0.21998	3.31814e-10
Xist	0.220093	2.91565e-19
Arf1	0.220105	1.59188e-14
Asph	0.22015	6.93081e-14
Anxa3	0.220567	2.36823e-18
Pdia6	0.221064	1.4682e-12
Manf	0.221524	2.32236e-09
Cd34	0.221636	1.15826e-07
Tram1	0.221641	7.20317e-15
Emc7	0.222037	2.35773e-14
Gp9	0.22256	4.06407e-15
Chst7	0.222588	9.06132e-13
Slco2b1	0.222645	4.24236e-19
Adam9	0.223431	7.08431e-33
Prdx5	0.223446	6.01117e-13
Irf5	0.223464	1.83273e-12
Tmem14c	0.223638	1.01564e-16
Apobec3	0.224139	2.90592e-16
Cwc15	0.22482	3.23048e-18
Myl12a	0.225009	1.45455e-14
Me2	0.22537	5.08648e-24
Lrp1	0.225581	8.53406e-15
Cfap20	0.225728	1.82604e-19
Ccni	0.225739	2.32238e-17
Dazap2	0.225955	2.88638e-14
Ostc	0.226447	1.43162e-14
Pnp	0.226583	7.6015e-13
Prkar1a	0.227327	1.93161e-16
Prkcd	0.227638	1.15764e-14
Nfya	0.227647	9.47718e-16
Pdcd6ip	0.22778	1.68826e-18
Igfbp4	0.228468	2.1709e-25
Rgs5	0.230458	1.21546e-16
Evi2a	0.230831	6.76305e-13
Tm2d2	0.230954	1.38862e-14
Cept1	0.230971	2.62083e-18
Pdia3	0.231211	5.70009e-14
Lnpep	0.231632	1.12946e-16
Psma5	0.231632	3.91071e-18
Ttyh3	0.233076	1.48464e-18
Maz	0.233189	3.87948e-20
Zfp36l2	0.233689	6.20559e-11
Fcho2	0.23442	3.31612e-13
Rtn4rl1	0.235052	2.75058e-13
M6pr	0.235221	2.92458e-16
Cdc26	0.23599	2.27919e-19
Cd300a	0.236076	7.01908e-16
BC028528	0.236129	2.34164e-22
Mthfsl	0.236132	2.53691e-27
Rbm39	0.23653	1.27734e-20
Mif	0.237665	1.2092e-09
H1f0	0.238825	2.67423e-18
Atp6v1f	0.239758	2.47815e-16
Prdx1	0.240705	8.11677e-14
G3bp1	0.240756	1.50492e-16
Tnfaip3	0.241869	0.00623584
Csnk1e	0.241893	6.98183e-16
Uqcrb	0.242141	3.23789e-19
Tm9sf3	0.243018	3.88405e-18
Ly96	0.243646	1.55079e-20
Pex13	0.244125	9.21541e-28
Mfsd14a	0.244202	8.36502e-23
Scd2	0.244311	3.83777e-15
Tmbim6	0.245129	3.62306e-27
Mob1a	0.245707	7.89374e-16
Capza1	0.245922	9.1649e-21
Tab2	0.246532	1.43378e-20
Klhl9	0.246757	1.9208e-22
Hnrnpk	0.24827	5.41467e-18
Usp8	0.248884	1.1882e-17
Rbm3	0.248885	1.85367e-17
Sgce	0.249338	1.5315e-13
Nup88	0.249923	7.05577e-21
Ly6e	0.25	4.31399e-21
Vapa	0.251152	1.13193e-18
Sppl2a	0.251983	1.18645e-17
Pdcl3	0.252233	4.47509e-26
Irf2bp2	0.25263	8.52531e-18
Pik3cg	0.252844	2.45265e-16
Bhlhe41	0.253954	1.6832e-15
Yipf4	0.258643	7.88159e-23
Ctnnd1	0.258744	2.14595e-24
Man2b2	0.258993	1.77348e-26
Efhd2	0.259753	1.7767e-17
Slc6a6	0.260304	9.68609e-19
Arl6ip5	0.261091	2.01625e-23
Slc36a1	0.262017	1.25134e-18
Cers2	0.262159	2.48402e-23
Ptn	0.263554	1.33953e-21
Myl6	0.264231	1.84301e-18
Spcs3	0.264572	1.92806e-24
H2-D1	0.264739	1.16349e-09
Csf1	0.265196	0.00065047
Lamp2	0.265419	4.76561e-23
Rnf5	0.265557	4.08505e-27
Fermt3	0.265641	1.8415e-17
Rtn3	0.265866	4.30483e-21
Bst2	0.266493	7.53067e-13
Atp5g3	0.266896	4.31063e-23
Arpc4	0.266931	2.6462e-21
Tmem44	0.26865	2.76461e-24
Unc93b1	0.268687	3.41449e-29
Chmp5	0.270413	3.14478e-20
Naa20	0.270689	6.82291e-24
Tnfrsf21	0.271192	3.4559e-23
Ang	0.271307	4.51082e-17
Ndufb3	0.272474	5.2326e-24
Tmed2	0.27306	1.08486e-20
Tomm7	0.273159	2.21144e-19
Pts	0.273725	2.10776e-19
Rgs7bp	0.273738	5.3947e-22
Tnfrsf13b	0.273893	1.06341e-19
Sdf2	0.275205	7.33774e-26
Atp5g1	0.275593	4.65371e-19
Cmtm3	0.275792	1.07277e-23
Sumo2	0.276292	1.04084e-21
Paip2	0.277814	4.72721e-21
Ssr2	0.278632	1.00053e-23
Tiprl	0.278878	2.11227e-23
2610001J05Rik	0.279076	1.34018e-28
Ccl12	0.279811	8.09934e-11
Erh	0.282315	1.44106e-27
Cdc42	0.283177	4.8962e-36
Atp6ap2	0.283362	4.10211e-22
Tmem59	0.283421	2.88048e-27
Slc25a5	0.285063	3.56627e-22
Cstb	0.285379	1.21133e-17
Pdia4	0.287395	4.86655e-26
Gnas	0.289077	6.85753e-23
Hacd2	0.29127	1.17663e-31
Itgb1	0.293538	4.53136e-24
Tmed5	0.295948	4.57065e-24
Med30	0.29654	1.94721e-41
Ldb1	0.299145	2.76274e-30
Ndufa1	0.299278	5.5144e-27
P4ha1	0.29956	7.96188e-24
Sirpa	0.300404	5.31019e-35
Tmem176b	0.300556	1.00946e-23
Gm26870	0.300975	0.00299726
Selplg	0.302743	2.04566e-47
Unc50	0.303536	1.73698e-29
Sparcl1	0.30411	7.84851e-24
Rp2	0.304822	7.27145e-23
Rgs1	0.305293	0.000141833
Adam10	0.305434	8.09228e-24
Tmem243	0.306466	3.5519e-28
Slc11a1	0.306615	2.25949e-23
Gatm	0.306909	4.4774e-22
Tap2	0.307949	2.44437e-32
Atp5g2	0.308091	4.95598e-27
Ccnd3	0.309313	1.80824e-19
Snrpf	0.310242	5.5627e-31
Rheb	0.315622	1.66502e-29
Adrb2	0.31633	9.17953e-12
Ckb	0.321784	7.90763e-35
Ndfip2	0.322819	1.83206e-33
Hnrnpa2b1	0.323825	4.0391e-37
Rer1	0.323924	3.78422e-32
Galnt1	0.323962	1.7248e-25
Nckap5l	0.324048	1.3756e-33
Slc12a2	0.325405	4.34253e-25
Enpp2	0.326983	1.99757e-59
Cox17	0.327599	2.32569e-34
Arhgdib	0.327817	1.0165e-29
Slc1a2	0.330351	2.61965e-20
Tspan14	0.330793	6.36653e-32
Ccng2	0.332345	1.37344e-31
Cd302	0.332883	4.16427e-32
Man1a	0.334656	2.77905e-27
Myadm	0.337852	8.88396e-31
Rap1a	0.338043	1.68196e-33
Impact	0.338058	7.85414e-35
Epb41l2	0.338935	4.17786e-52
Pde3b	0.340336	1.51392e-34
Sgk1	0.340647	5.40595e-19
Cap1	0.34164	7.43585e-28
Itm2b	0.343454	7.13332e-103
Gna12	0.343741	1.1448e-31
H2-T23	0.345023	3.10838e-27
Cd14	0.345763	8.65886e-24
Usf1	0.347008	2.45153e-40
Map2k1	0.347077	4.54843e-36
1810037I17Rik	0.347977	4.47737e-34
Ramp1	0.349912	7.59323e-33
Selenok	0.352183	2.67884e-38
Glul	0.352439	1.77935e-36
Edem1	0.353251	7.57061e-35
Sdhd	0.354389	3.73055e-44
Snx3	0.357103	3.10419e-32
Ostf1	0.358605	2.1806e-37
Rgs3	0.359467	2.84844e-24
Ssr3	0.359641	2.04268e-33
Ccl9	0.360226	8.63405e-20
Ndufc2	0.361811	8.89093e-36
Myl12b	0.362357	4.01831e-34
Serpinf1	0.363373	1.241e-24
Sh3bgrl3	0.365476	2.79755e-38
Rnaset2a	0.371567	1.23884e-35
Cd9	0.378468	3.81511e-20
Papss1	0.381506	4.16561e-29
Ncstn	0.381807	5.51112e-43
Bsg	0.383216	2.93094e-54
Tmem128	0.385389	1.4306e-49
9530068E07Rik	0.386107	1.51958e-45
Cmpk1	0.386701	7.18109e-43
Rab11a	0.386717	2.99562e-41
Npl	0.389	1.64182e-47
Slc29a3	0.389886	7.61476e-41
Atxn2l	0.393652	2.79453e-41
Lpl	0.395153	5.50462e-24
Tmsb4x	0.396056	3.05468e-120
Sdcbp	0.403638	1.99252e-41
Rnf7	0.410453	2.52414e-46
Dusp1	0.411213	0.0163296
Sem1	0.416027	1.91519e-43
Cd164	0.419	6.61027e-49
Marcks	0.421279	4.22114e-131
Hnrnpf	0.425105	2.21723e-50
Cd300c2	0.42906	1.71962e-55
Oaf	0.432944	1.64075e-50
Ly86	0.442449	2.60438e-105
Serinc3	0.44593	1.89727e-126
Capza2	0.448187	4.83436e-79
Mpc1	0.451665	2.14124e-50
Tm9sf2	0.453338	8.58085e-49
Cfh	0.457502	9.94641e-66
Ppia	0.458614	8.11927e-95
H3f3a	0.460415	1.69661e-72
Itgam	0.473203	5.01103e-70
Ost4	0.473469	1.31022e-60
Tmx4	0.473787	1.29062e-14
Cebpa	0.476942	5.59397e-33
Asah1	0.508562	3.65511e-73
Pros1	0.509927	2.61664e-62
Tmed7	0.515611	2.42364e-69
Tspan7	0.515898	9.69429e-56
Atp1b3	0.517242	4.32543e-55
Hprt	0.517742	3.12699e-65
Cebpb	0.521386	1.74738e-46
Rnf130	0.540574	3.36786e-76
Actr2	0.543465	5.88453e-77
Slc7a8	0.544924	7.65602e-70
Gpr34	0.54717	1.55499e-104
Klf4	0.549088	2.2962e-16
Fam105a	0.552476	5.25878e-81
Gm10076	0.554737	1.54027e-72
P2ry12	0.555352	2.42782e-140
Sdf2l1	0.573205	7.67728e-54
Fkbp5	0.575837	7.32714e-63
Rnase4	0.586349	2.07921e-100
Selenof	0.610288	4.84068e-100
Ccr1	0.616595	5.55345e-47
Lgmn	0.645872	2.0424e-260
Srsf9	0.66806	1.06886e-106
Gm42031	0.679687	5.07889e-77
Plp1	0.681151	1.03525e-121
Gm47283	0.68576	4.45478e-115
Sft2d1	0.714136	7.52974e-130
Fosb	0.759682	2.99998e-24
Cmtm6	0.762563	2.13004e-140
Ppib	0.768672	5.27981e-180
Dusp6	0.794249	5.7341e-110
Zfp36	0.807373	6.27984e-30
Arsb	0.85952	2.63326e-141
B2m	0.864554	7.17146e-234
Pfn1	1.08951	2.75961e-301
Apoe	1.83333	1.22133e-199
Ttr	1.90441	0

## Sheet: Supplementary Table 5
Supplementary Table 5: Differentially expressed genes in microglia between nKO and WT mice . Adjusted p-values are Bonferroni corrected.
Gene	avg_log2FC	p_val_adj
Gm42418	-0.867681	2.92195e-182
Slc15a3	-0.626376	7.50245e-33
Hk2	-0.584747	9.11763e-55
Malat1	-0.541472	6.06115e-167
Rpl41	-0.52752	6.9703e-98
AC149090.1	-0.509595	9.12098e-44
Lars2	-0.47012	3.17261e-12
Nmt1	-0.4668	8.3595e-34
Adap2os	-0.44247	1.42264e-17
Akap13	-0.429521	7.4052e-30
Gm10138	-0.428365	1.14256e-12
Prpf4b	-0.423544	1.49698e-15
Mef2c	-0.421893	1.97661e-58
Nsa2	-0.419577	2.47466e-16
Nfkbid	-0.412458	7.90224e-05
Cyth4	-0.399966	5.42993e-33
Gm26778	-0.397415	9.95929e-08
Cebpz	-0.396228	8.51694e-15
Hsp90ab1	-0.387637	1.15429e-28
A830008E24Rik	-0.387249	1.14806e-06
Egr3	-0.384109	0.0108669
Rrbp1	-0.38202	7.22384e-46
Fyb	-0.379559	9.50062e-29
Son	-0.371328	1.10729e-39
Lyn	-0.370345	2.81613e-32
Ptpre	-0.361847	3.49196e-13
Tgfb1	-0.361483	2.14162e-15
Tln1	-0.353435	3.96138e-19
Adap2	-0.351209	1.45872e-20
Mtdh	-0.346978	4.11279e-39
Pcm1	-0.332791	6.97609e-05
Clk1	-0.331855	7.82936e-18
Rel	-0.331128	1.81914e-05
3222401L13Rik	-0.330025	0.00074388
Zfp644	-0.328274	2.77855e-05
Tle4	-0.327622	9.38309e-07
Ophn1	-0.326263	2.49633e-11
Chd7	-0.322753	1.66691e-08
Ptpn1	-0.322309	1.2438e-12
Ktn1	-0.319072	1.4346e-05
Tfe3	-0.315445	2.68007e-06
Mycbp2	-0.313411	5.46835e-10
Plek	-0.313088	0.000320533
Srgap2	-0.311499	7.83333e-20
Usp34	-0.31089	0.00090086
Rps8	-0.310596	1.0348e-34
Srrm2	-0.310343	1.57945e-21
Tnrc6a	-0.307619	0.00227006
Lcp1	-0.30752	3.73825e-08
Zeb2	-0.306888	5.60961e-15
Ankrd11	-0.305817	1.03323e-07
Ddx24	-0.305507	0.000317454
Nudcd3	-0.304898	2.90981e-06
Brd9	-0.304472	1.58633e-05
Dync1i2	-0.304264	3.14226e-08
Nrip1	-0.303487	1.02237e-14
Brd7	-0.303101	9.76157e-05
Hist1h1e	-0.302959	0.015975
Nars	-0.302654	2.03794e-09
Dctn4	-0.298999	0.00517144
Atrx	-0.298918	0.00113838
Lmo4	-0.298574	0.000693081
Wdr45b	-0.298471	0.0190795
Gpr183	-0.297823	4.21873e-08
Rps21	-0.296916	1.95904e-30
Tpr	-0.2957	0.00319421
Tmcc3	-0.290161	2.80373e-11
Tra2b	-0.28873	0.000121511
Atp2b1	-0.287396	0.000127319
Eif2s2	-0.2873	0.00100944
Eif3c	-0.286544	1.91948e-07
Metap2	-0.286359	2.63312e-06
Rbm25	-0.285432	1.59498e-09
Sat1	-0.284975	0.00580475
Sf3b1	-0.284682	1.81864e-12
Tgs1	-0.283563	0.0161175
Atxn7l3b	-0.283366	1.76448e-05
Vgll4	-0.283016	0.000351925
Ppp1r9a	-0.280664	3.15623e-05
Tpm3	-0.27921	3.65253e-18
Prrc2c	-0.278317	2.11381e-05
Purb	-0.277793	1.33262e-08
Arhgap45	-0.277483	7.45658e-08
Soga1	-0.275644	0.0205617
Tsc22d4	-0.275243	1.306e-13
Tacc1	-0.273592	3.9152e-11
Rpl6	-0.268558	7.55921e-25
Macf1	-0.266331	4.64472e-05
Ppp1r10	-0.26478	0.031825
Pnisr	-0.264749	7.93568e-06
Tgfbr1	-0.259987	2.99554e-15
Phf14	-0.259648	0.00310434
Apbb1ip	-0.256706	1.13633e-13
Pbxip1	-0.256464	0.0176164
Tra2a	-0.256064	0.00440019
Gm42031	-0.254057	0.00348945
Ncl	-0.253879	0.00108642
Gm26520	-0.253327	0.0121404
St13	-0.251589	3.71048e-05
Rsrc2	-0.248464	2.62448e-05
Rpl37	-0.248028	1.04879e-21
Arl4c	-0.247804	0.000596843
Zbtb7a	-0.246616	0.0232519
Rps2	-0.245524	4.91572e-14
Pak2	-0.245242	1.56573e-05
Cmip	-0.244109	0.03268
Luc7l2	-0.240719	1.69105e-09
Srsf11	-0.23963	0.0055958
Chd9	-0.239137	0.0162964
Fau	-0.238023	8.06483e-21
Dip2b	-0.235489	0.000122397
Pou2f2	-0.23542	1.10912e-06
Arpc1b	-0.234537	6.79538e-12
Fus	-0.233858	1.38824e-06
B230219D22Rik	-0.233698	0.00303332
Rps9	-0.23322	1.08968e-19
Brd1	-0.23288	0.00344626
Arglu1	-0.228547	0.000616401
Nfe2l2	-0.227309	0.0218653
Actb	-0.226556	1.17334e-22
Herc2	-0.225931	0.0466737
Syngr2	-0.224508	0.00753173
Tanc2	-0.223285	2.70587e-05
Pafah1b1	-0.221566	0.00758632
Rpl37a	-0.218208	5.15022e-16
Maf	-0.218107	3.71429e-05
Map4k4	-0.216986	0.000582054
Rps12	-0.216922	7.53309e-14
Frmd4a	-0.216602	4.41356e-06
Serbp1	-0.2152	0.00535374
Hist1h4d	-0.214921	2.74026e-05
Wasf2	-0.212176	7.75165e-07
Inpp5d	-0.211791	1.00092e-05
Rpl18a	-0.211518	1.43492e-12
Rps20	-0.210988	1.21981e-14
Rpl21	-0.204047	3.31932e-16
Irf8	-0.200226	4.54147e-06
Rpl34	-0.193776	1.84088e-10
Mbnl1	-0.189338	0.00101342
Rpl35	-0.188619	2.7894e-05
Golm1	-0.1881	1.99122e-05
C1qa	-0.186105	4.1812e-37
Rpl38	-0.185844	3.43518e-08
Rps11	-0.185305	1.67768e-11
Cd37	-0.183051	0.00114905
Plxdc2	-0.176279	0.00287249
Siglech	-0.17611	3.3083e-07
Rplp1	-0.173875	7.17035e-15
Hmgb1	-0.169339	0.0313916
Scamp2	-0.16838	0.000966477
Rpl10	-0.165793	4.47327e-06
Rab14	-0.162369	0.00463267
Smap2	-0.159027	0.000454515
Morf4l1	-0.157995	0.0224323
Gnai2	-0.154155	0.000115499
Cyfip1	-0.153349	0.00423629
Rpl27a	-0.144126	1.48445e-06
Rps29	-0.143987	6.11905e-10
Rpl24	-0.143197	0.0121105
Rpl30	-0.136718	4.98995e-06
Bin1	-0.135569	0.00382597
Slc15a2	-0.13353	1.06994e-06
Rps15a	-0.131306	0.00147505
Sparc	-0.129384	9.03047e-08
Ctsb	-0.129299	0.00447789
Rpl13	-0.12436	0.000399832
Rpl35a	-0.118553	0.000673071
Rpl23	-0.117927	0.0397803
Rps4x	-0.109624	0.0407565
Gnb1	0.10012	0.00142768
Nr1h2	0.10012	2.65795e-08
Stmn1	0.100149	7.22153e-05
Max	0.100195	4.67539e-07
Manba	0.100239	3.09219e-07
Cog3	0.100309	7.66561e-09
Sdhc	0.100333	5.67178e-06
Ap5m1	0.10034	1.30239e-06
Tmem35b	0.100455	4.27194e-06
Polr2h	0.100654	3.69867e-06
Mrpl27	0.10089	3.47468e-07
Uck1	0.100953	7.87572e-10
Uqcr10	0.100963	0.0220594
Shb	0.101053	6.70604e-08
Nelfb	0.101583	8.46801e-07
Cnp	0.101598	9.52058e-07
Pxdc1	0.101609	3.10548e-06
Atraid	0.101641	0.0116887
Glrx5	0.101682	4.83763e-05
Capzb	0.101737	0.0161275
Trir	0.101894	0.0425352
Rab1a	0.101956	0.000431601
Dpy30	0.102015	2.41951e-07
Mta1	0.102211	1.21967e-07
Eif2ak3	0.102294	2.72771e-08
Slc35b1	0.102297	1.14773e-06
Eef1e1	0.102429	3.45313e-09
Stard3nl	0.102625	0.000555606
Gigyf1	0.10269	6.70083e-05
Vps29	0.102752	0.000128445
Agpat1	0.102797	1.799e-08
Degs1	0.102941	2.2223e-05
Cox5b	0.103176	0.000538881
Vamp7	0.103288	2.07417e-08
Tpgs1	0.103378	0.000263677
Kcnd1	0.103448	1.81103e-05
Samd8	0.103505	9.85316e-06
Lamtor3	0.103618	6.52629e-06
Cpq	0.103622	1.72127e-06
5430427O19Rik	0.10368	0.000312606
Polr2i	0.103726	0.000297879
Gtf3a	0.103768	0.000192877
Sec24c	0.10384	1.77819e-05
Acsl5	0.103864	7.29397e-06
Ube2d2a	0.103969	4.37658e-05
Zscan26	0.10404	2.39315e-05
Mknk2	0.104084	8.49501e-07
Cdk17	0.104113	2.70138e-09
Slco1a4	0.104116	2.80248e-10
Pofut2	0.104173	3.87016e-06
Gpr37l1	0.104249	1.49649e-11
Ctbs	0.104486	3.0357e-09
Ctdnep1	0.104549	1.80725e-06
Slco4a1	0.104627	2.13649e-07
Mex3b	0.104679	2.96585e-06
Ntsr2	0.104796	7.44511e-13
Rnft1	0.104843	7.98609e-07
Casp4	0.104892	0.000898438
Slc9a3r1	0.104898	3.55467e-05
Bcas2	0.105114	1.38562e-06
Slc23a2	0.105265	1.48954e-05
Irak2	0.105359	1.82201e-07
Commd3	0.105697	0.000145284
Cycs	0.105724	0.000451818
Rgs10	0.105921	0.000849166
Klc1	0.105975	4.21399e-08
Atl2	0.106112	4.70021e-05
Ech1	0.10629	2.05084e-08
Dynll2	0.106379	7.1537e-05
Rubcnl	0.106412	1.25989e-07
Slc31a1	0.106593	7.2946e-07
Tuba1b	0.106729	0.049478
Sap18	0.106977	5.88974e-06
Slc6a1	0.107178	3.98328e-10
Cspg5	0.107256	3.79115e-09
Fam72a	0.107257	5.72587e-09
Ndrg2	0.107266	0.00027944
Flcn	0.107507	4.82854e-06
Wsb2	0.107556	5.62871e-09
Plpp3	0.107558	5.93403e-06
Egfl7	0.107576	1.00555e-08
Cadm1	0.108003	0.000158828
Mrps36	0.108164	7.1409e-06
Cldn5	0.108173	8.25238e-09
Chchd1	0.108336	1.45501e-07
Snx2	0.108365	0.000318228
Arsa	0.108781	2.30064e-07
Ssna1	0.108872	2.9977e-07
Ptafr	0.108879	0.0127756
Tomm5	0.108943	6.24837e-05
Hmgcl	0.109009	0.000149454
Snap23	0.109141	4.84722e-06
Tmem43	0.109146	3.96764e-06
Bicra	0.109327	7.82238e-09
Zbed3	0.10951	8.28085e-06
Actn4	0.109523	0.000143448
Kdsr	0.109613	1.2696e-09
Nedd4	0.109751	6.2645e-09
Ndufb10	0.109805	0.00429994
Nrros	0.109808	7.26406e-05
Nnat	0.109884	1.42334e-08
Esd	0.110382	8.18642e-05
Abt1	0.110523	7.23434e-09
Cdc42	0.110546	0.00381528
Ngdn	0.110639	6.70569e-08
Lsm4	0.110643	0.00134185
Sh3bp2	0.110821	2.42939e-08
Lrrc57	0.11084	2.08204e-08
Mgat2	0.110918	0.00246979
Foxk2	0.111049	1.68409e-07
Ndufs8	0.111307	1.42019e-05
Tpra1	0.111318	2.66188e-10
Tspan33	0.111382	3.96946e-08
Il6	0.111404	4.08952e-11
Dctn3	0.111441	4.18822e-06
Srebf1	0.11154	7.26012e-10
Vamp8	0.111576	0.0385801
Spata13	0.11162	0.000709545
Rnaseh1	0.111697	2.06864e-08
Mrpl10	0.1117	7.42148e-10
Tbcb	0.111724	2.148e-05
Zwint	0.11174	2.31284e-09
Id1	0.111766	2.44878e-14
Fbxl20	0.111767	3.06983e-07
Uba3	0.111898	6.90117e-10
Krtcap2	0.112425	0.0280311
Nudt9	0.112487	6.22162e-07
Pmp22	0.112782	0.00449423
AC160562.1	0.112897	1.24038e-07
Fcgr3	0.112977	0.000425096
Gng10	0.11324	3.14752e-11
Psmg1	0.1134	9.01146e-12
Arl8a	0.113484	6.48849e-05
Ank	0.113925	3.37962e-08
Zfp422	0.114125	0.00030542
Pym1	0.114325	1.37851e-14
Ubald2	0.114406	2.92681e-07
Smim4	0.114483	6.89154e-09
Gnpat	0.114704	7.76185e-07
Pik3r5	0.114725	3.09521e-08
Etfb	0.114797	2.46275e-08
Krcc1	0.114904	0.0107531
Tmem165	0.114984	2.08463e-07
Maml1	0.115129	3.39934e-09
Spock2	0.115255	2.05154e-11
Ak1	0.115291	1.77083e-06
Sla	0.1154	1.07108e-05
Arf3	0.115422	5.45969e-08
Znrf2	0.115469	1.61555e-06
Cds2	0.115547	4.5717e-07
Ndufa13	0.11555	0.0136184
Trappc8	0.115857	1.30279e-05
Mal	0.116215	4.49112e-12
Slc35a3	0.116494	1.73725e-06
Mrpl57	0.116515	2.75139e-06
Pfdn4	0.116524	1.12046e-11
Mcee	0.11657	3.75937e-08
Ccdc90b	0.116814	4.43098e-05
Vps28	0.117012	0.000698951
Nucb1	0.117069	6.49291e-06
Arrdc3	0.117465	5.40928e-05
Dtx3	0.117573	1.81786e-11
Mrps33	0.117581	9.25912e-05
Il10rb	0.117716	0.000883241
Tnfrsf1a	0.117756	7.82134e-06
Nop10	0.117854	0.00024998
Ext2	0.117883	6.49903e-07
Rac1	0.117895	0.00399494
C1d	0.118068	3.03181e-05
Slc39a7	0.118158	2.37592e-06
Hspe1	0.118272	0.01699
Olfml2b	0.118449	1.02188e-08
Casp8	0.118467	0.00123406
Calr	0.118876	0.00196501
Siah2	0.119225	8.56731e-11
Tlr7	0.1193	0.000322182
Clec5a	0.119331	3.5861e-06
B3galnt1	0.119361	1.34272e-09
Grcc10	0.119602	4.836e-06
Mcfd2	0.119663	3.67734e-07
Cmc1	0.119727	5.47921e-13
Srsf1	0.119844	1.19605e-05
Tpm3-rs7	0.119908	6.73421e-18
Coa6	0.11998	4.86299e-09
Tecr	0.120142	0.00181691
Uqcc2	0.120172	0.000310942
Akr1a1	0.120431	0.00176349
Tm7sf3	0.120484	4.98877e-07
Rab28	0.120512	4.69126e-14
Smim11	0.120514	7.34724e-09
Ilk	0.120727	1.1041e-05
Bicral	0.12073	7.32943e-06
Arsk	0.120746	6.35807e-06
Zdhhc8	0.120808	5.05028e-12
Rbbp9	0.120834	2.65508e-07
Mgp	0.12092	7.60796e-15
Tial1	0.120928	3.3468e-06
Rtn3	0.121077	0.00033106
Xlr	0.121182	1.74501e-06
Nip7	0.121296	2.54799e-11
Hnrnph1	0.121334	0.000230694
Clec4a3	0.121351	0.00162288
Map3k11	0.121426	6.10679e-06
H2-T22	0.12151	9.32025e-12
Gpcpd1	0.121514	9.59574e-07
Snrpg	0.121717	0.000347117
Sumo3	0.121879	5.32409e-05
Ctsf	0.121898	0.000424521
Fcho2	0.121935	0.00478527
Vdac2	0.122432	0.00438996
Selenot	0.122445	0.0012634
2510039O18Rik	0.122704	1.82845e-06
Romo1	0.122736	3.02498e-05
Aplp1	0.122749	5.39403e-10
Tor1a	0.122853	6.04358e-09
Bloc1s1	0.122986	2.52797e-11
Bcan	0.123054	3.94351e-13
Vegfa	0.123242	1.91977e-12
Pdcd2l	0.123544	2.25234e-08
Rnf41	0.123763	1.34205e-11
Polr2f	0.123789	2.69181e-08
Rgs5	0.123892	6.40558e-14
Prpf8	0.124012	2.55752e-07
Ormdl2	0.124388	1.95099e-08
Snhg11	0.124396	3.68185e-14
B4galt1	0.124504	2.06819e-05
Trappc1	0.124658	4.02527e-10
Abcc3	0.124735	7.60815e-09
Snhg6	0.124906	2.65248e-14
Tmem14c	0.125258	4.40894e-06
Arnt	0.125538	5.90285e-06
1500011K16Rik	0.125679	9.10252e-07
Commd8	0.125697	0.00346269
Gm16286	0.12581	3.72771e-05
Rnf145	0.12598	8.49823e-11
Aph1a	0.126061	3.59462e-07
Hck	0.126254	0.000974274
Rffl	0.126291	2.74309e-08
Acot13	0.126391	7.09971e-09
Sppl3	0.126412	2.58648e-05
Prorsd1	0.126696	0.000145603
Cap1	0.126811	0.000104432
Fam103a1	0.126895	9.99347e-10
Pde3b	0.1269	0.00014559
Atp5b	0.127088	0.000113218
Hsbp1	0.127186	0.00101136
Ramp1	0.127334	2.9992e-06
Mfsd1	0.127535	3.892e-08
Rnf146	0.127853	1.29553e-10
Apobec3	0.127899	1.37433e-05
Washc3	0.128299	6.91045e-10
Tmem135	0.12852	1.17208e-05
Strap	0.128597	6.67209e-09
Rpl22l1	0.128605	0.000349509
Atf4	0.128693	0.00387455
Dpm3	0.128712	7.04739e-05
Fam120a	0.128915	7.22258e-11
Cldnd1	0.129004	4.92731e-09
Gpx4	0.129015	0.00283853
Myc	0.129121	1.53143e-09
Mthfs	0.129287	1.40784e-11
Tmed5	0.1295	0.000223432
Bax	0.129553	5.91314e-07
Clec4a2	0.129801	3.65358e-05
Vps26a	0.129964	8.67379e-10
Tcp11l2	0.130064	2.00335e-11
Serpine2	0.130415	0.000182327
Chst7	0.13047	1.93785e-06
Golga7	0.130493	6.85108e-08
St6gal1	0.130588	7.60752e-11
Abhd2	0.130652	2.29303e-11
Sptlc2	0.130779	1.21932e-08
Anxa5	0.130867	6.84217e-08
Tmed4	0.130881	2.05944e-09
Morf4l2	0.131165	1.46692e-09
Sri	0.131224	2.74877e-06
Atad1	0.131285	2.57562e-10
Cox7a2	0.131392	0.000154584
Cops7a	0.131413	1.63031e-12
Rnaseh2c	0.13142	1.23927e-05
Mrpl17	0.131449	2.57557e-08
Cox6b1	0.131764	7.11436e-05
Ubb	0.131944	0.00233107
Agmo	0.132065	1.33766e-08
Pigp	0.132248	1.78626e-08
Adrb1	0.132291	1.20597e-06
Ndufa7	0.132553	0.000343363
Atf6b	0.132614	1.23542e-08
Csf2ra	0.132643	3.95652e-05
Atp6v1f	0.132738	0.00246122
Psenen	0.133056	1.44441e-05
Prkar1a	0.133117	4.6315e-06
Rnf44	0.133421	3.46722e-13
Bpnt1	0.134038	1.21157e-13
Psmb2	0.134059	1.91688e-06
Rnf114	0.134076	3.2189e-12
Syngr1	0.134136	0.000338724
Tm2d2	0.134506	6.44944e-07
Wsb1	0.134865	8.36045e-06
Sec61b	0.135235	0.00655165
Arap1	0.135295	1.16614e-10
Eef2k	0.13533	3.5016e-05
Cryba4	0.135377	3.92234e-05
Scp2	0.135542	5.03599e-06
Sult1a1	0.135666	1.35022e-07
Bcl2a1b	0.136003	9.90491e-05
Lsm8	0.136136	5.14294e-11
Pik3cg	0.136439	3.73893e-08
Vamp2	0.136518	9.50306e-10
Mt2	0.136574	1.65425e-08
Sod2	0.136728	6.36298e-12
Med6	0.137086	1.04635e-11
Tram1	0.137591	0.000241122
Syvn1	0.137671	4.88793e-11
Atp5d	0.13781	0.00064923
Rpl36al	0.137858	0.000317638
Svbp	0.13794	4.69215e-06
Cryab	0.137991	1.18066e-10
Tpd52l2	0.138089	1.2667e-06
Magoh	0.138144	5.73918e-12
Clns1a	0.138316	7.5374e-11
Hnrnpa1	0.138537	7.89581e-06
Scand1	0.138541	0.000291548
Sigmar1	0.138752	6.3393e-13
Cox4i1	0.138846	0.0144377
Acly	0.138921	4.0024e-09
Psmb1	0.13905	1.72116e-06
Amfr	0.139175	7.75222e-09
Irf2bp2	0.139219	0.000104402
Vapa	0.139355	5.35587e-06
Mlxip	0.139404	2.82826e-10
F3	0.139635	1.93336e-18
Atp6v1g1	0.139837	0.000518943
Tmem33	0.14021	1.58143e-09
4833439L19Rik	0.140438	8.83765e-08
Lman2	0.140575	1.12282e-08
Ccl9	0.140868	5.23083e-05
Foxk1	0.14087	1.29746e-16
Gnpda1	0.141277	1.46795e-09
Washc4	0.141621	0.000130375
Snrpb	0.141709	2.95651e-06
Mapk1	0.142088	8.56078e-09
Atp1b2	0.142174	4.68662e-16
Gtf2a1	0.142245	4.57363e-07
Tceal1	0.142354	6.08798e-13
Capza2	0.1424	1.04879e-06
Rogdi	0.142722	3.82457e-08
Cebpzos	0.142755	9.73554e-06
Ms4a6d	0.142823	2.06416e-08
Crtc2	0.142961	2.69924e-15
Ids	0.143379	2.83917e-10
Sumo1	0.143521	1.32886e-06
App	0.144098	4.9741e-06
Srsf6	0.145036	1.92473e-05
Naga	0.145065	1.99624e-09
Cs	0.145117	1.41237e-12
Polr2j	0.145138	4.49257e-08
Trappc6b	0.145475	1.13777e-07
Mettl7a1	0.145643	4.40786e-11
Ppp1r2	0.145695	2.34665e-08
Snu13	0.145865	2.25543e-05
Cirbp	0.146172	1.72143e-10
Pdgfb	0.146284	4.46911e-05
Bet1	0.146303	1.68311e-09
G3bp1	0.146308	5.90437e-07
Cd81	0.146665	2.17469e-12
Jam2	0.146903	9.52388e-10
Bhlhe41	0.147344	7.34917e-06
Chchd10	0.147391	1.57529e-11
Ap2m1	0.147577	6.69756e-10
Gal3st4	0.147759	1.27072e-21
Ggta1	0.147813	7.54533e-10
Trp53i13	0.147833	1.07987e-11
Ssr4	0.148161	0.000112835
Hnrnph3	0.148202	5.60359e-08
Pgam1	0.148268	2.20243e-06
Meg3	0.148415	1.36339e-11
Zfp710	0.148546	2.51e-05
Arl6ip5	0.148635	3.44906e-11
Tspan3	0.148822	6.31498e-08
Pald1	0.148878	4.05205e-10
Rabggtb	0.149087	9.05345e-15
Kctd13	0.149279	1.83965e-15
Slc6a6	0.149542	6.99431e-09
Atp6v0d1	0.149566	3.91618e-09
Tmem176b	0.149595	0.0058174
Ergic3	0.149693	1.88258e-06
Gja1	0.149787	1.6868e-16
Ldhb	0.149842	0.000994727
Igfbp7	0.150123	1.94395e-21
Spcs1	0.150197	3.05152e-06
Wdr89	0.150472	4.1788e-15
Dynlrb1	0.150478	5.66598e-12
Txndc17	0.150709	7.19151e-11
Slc22a17	0.150803	5.66441e-11
Ndufb4	0.151092	3.13808e-08
Cfl1	0.152168	1.0359e-06
Nipsnap3b	0.152487	2.38062e-10
Abhd3	0.152531	4.5467e-20
H2-M3	0.152824	4.54348e-10
Scamp5	0.152947	3.29836e-12
Acer3	0.153494	2.09479e-11
1190007I07Rik	0.15356	1.36417e-13
Msrb2	0.153684	6.38308e-10
Senp3	0.153829	5.13259e-20
Btf3l4	0.153852	7.12701e-14
Lamp2	0.154394	3.93564e-07
0610010K14Rik	0.154535	2.62048e-10
Mobp	0.154568	3.56767e-16
Fdx1	0.155016	2.34036e-18
Anapc16	0.155092	1.18573e-09
Sap30	0.15519	1.48812e-14
Tyrobp	0.155265	6.30666e-13
Lsm5	0.155322	5.54469e-15
Serp1	0.155343	1.68639e-06
Prdx4	0.155721	4.39165e-09
Ube2j1	0.156362	1.2154e-09
Trmt112	0.156525	2.66717e-08
Gm47283	0.156605	1.84777e-12
Ostc	0.156677	1.73022e-07
Polr2k	0.156702	2.80872e-10
Atp1b1	0.157164	1.33352e-21
Irgm1	0.157868	1.32827e-13
Tmc7	0.157908	4.54252e-12
Vps72	0.158466	1.24161e-11
Rps27l	0.158769	8.15867e-10
Prpsap2	0.158849	1.77985e-11
Ube2n	0.159046	1.28219e-12
Rbm7	0.15905	2.12334e-15
Usp19	0.159301	9.65305e-16
Trem2	0.15935	1.52664e-13
Ube2a	0.159433	1.58712e-12
Mrpl33	0.159546	1.19811e-11
Itm2a	0.159822	1.10515e-21
Tmem184b	0.159879	3.20772e-17
Mif	0.160004	1.24198e-07
Cwc15	0.160351	1.48884e-09
Ctsc	0.160393	1.4032e-05
Dynlt1f	0.160493	4.16245e-20
Ssr2	0.161071	4.18696e-09
Eloc	0.161224	3.26559e-09
Txn1	0.161327	4.80573e-12
Mrps28	0.161674	8.68091e-14
Slc29a3	0.16205	4.98337e-07
Alox5ap	0.16219	2.8163e-05
Tsc22d1	0.162427	3.15019e-09
Epha2	0.163025	8.10426e-18
Slc1a3	0.163174	2.20018e-06
Sec11a	0.163345	1.09251e-09
Nup88	0.164191	3.88161e-12
Rad23a	0.16433	1.21042e-11
Myd88	0.164552	2.84592e-14
Klhl9	0.164587	9.09848e-15
Fth1	0.164904	0.00616697
Psmb3	0.165316	2.65014e-11
Atp6v0e	0.165737	8.52393e-09
Stt3a	0.165799	2.40396e-12
Papss1	0.166048	5.92081e-07
Gas6	0.166574	6.73788e-11
Pnp	0.167602	0.000142512
Bst2	0.167718	2.08951e-09
Slc35a5	0.167798	1.39103e-12
Aldoa	0.168308	4.41805e-07
Pdia6	0.16878	1.36758e-05
Rab11a	0.168922	2.10508e-07
Fam174a	0.169109	2.95481e-13
Eif5a	0.169338	3.36957e-07
Ndufa4	0.170067	1.86047e-06
Snn	0.170958	1.57852e-10
Gtf2a2	0.171692	2.35424e-14
Trim8	0.17174	3.86665e-09
Cd47	0.172371	1.91795e-09
C1galt1c1	0.172479	2.61932e-15
Ndufa8	0.172643	3.15149e-10
Fabp5	0.173056	8.66518e-08
Gnb2	0.173071	1.26373e-07
Vtn	0.173423	4.44868e-16
Psmb7	0.173572	2.05673e-13
Tnfrsf21	0.173644	3.51115e-14
Ubl5	0.173728	1.658e-06
Srsf5	0.173939	3.6911e-10
Cnbp	0.174515	6.46236e-10
Tvp23b	0.174659	1.59081e-13
Csnk1e	0.174802	4.01397e-06
Car2	0.174818	2.73285e-20
Isca2	0.174843	2.38593e-15
Commd1	0.175646	5.71231e-12
P4hb	0.175916	1.56588e-09
C1qc	0.175956	3.97748e-38
Mpv17	0.176007	1.03814e-15
Mt3	0.176014	0.000988427
Pdcd6ip	0.176576	9.28697e-13
Atp1a2	0.176786	2.99257e-13
Mthfsl	0.176845	6.31407e-18
Pdia3	0.176936	1.75582e-08
S100a13	0.177038	3.10858e-09
Slc1a2	0.177136	5.75529e-09
Slco2b1	0.177202	4.40922e-10
Rab31	0.177404	5.0201e-17
Gm12166	0.17793	3.46908e-27
Sft2d2	0.1781	6.34527e-10
Arpc4	0.178546	6.20561e-09
Tmem185b	0.178601	2.08946e-16
Rheb	0.178982	4.22055e-15
M6pr	0.179158	2.6318e-08
Sub1	0.17942	1.06118e-08
Zfyve21	0.179613	7.22412e-18
Ptn	0.179749	2.69927e-14
Nsmce3	0.180255	1.75484e-17
Trappc2	0.180625	5.20931e-21
Abhd16a	0.18064	5.00471e-13
Hnrnpk	0.180765	5.99698e-07
Ran	0.181104	2.28968e-09
Ppp1r35	0.181157	2.43702e-16
Id3	0.181342	1.23625e-21
Lrp5	0.181662	6.006e-19
Tgfa	0.182604	7.32453e-15
Pdia4	0.183077	1.02672e-13
Aga	0.183126	2.87376e-13
Gltp	0.18373	1.91825e-15
Gp9	0.183834	4.61738e-14
Nfya	0.184638	1.71251e-12
Rassf2	0.184822	6.22087e-12
Dad1	0.18516	3.56379e-10
Med31	0.185646	4.28561e-18
Tubb2a	0.186018	2.37509e-06
H2afv	0.186329	1.88958e-12
H1f0	0.186942	8.73505e-07
Btf3	0.187029	4.81514e-08
Hnmt	0.187217	1.69316e-16
Znrd1	0.187294	7.7144e-16
Naaa	0.187513	3.95979e-17
Aldoc	0.187895	1.81579e-13
Ndufab1	0.1882	2.27029e-12
Mzt2	0.188261	3.70836e-11
Eif4a2	0.188304	5.16768e-09
Slc33a1	0.188776	2.53676e-20
Tm2d1	0.189793	7.36043e-17
Cox6a1	0.189799	6.05664e-12
Ewsr1	0.189805	1.66325e-12
mt-Co3	0.189821	2.7528e-07
Sumo2	0.189834	7.5994e-09
Atn1	0.189914	6.03432e-20
Ang	0.190658	3.95415e-07
Tcf7l2	0.19173	7.12761e-12
Pttg1	0.191837	6.38174e-17
Nptn	0.193748	1.06384e-07
Fbxw4	0.19405	1.26723e-17
Psma2	0.194171	5.35508e-14
Ptma	0.194185	0.00256355
Psma5	0.194563	1.70628e-14
Higd2a	0.194695	3.21516e-09
Arf4	0.194831	3.83512e-10
Rpl10-ps3	0.196054	1.3932e-31
Tbpl1	0.196236	4.78985e-12
mt-Co2	0.197337	2.26855e-09
Sh3bp1	0.198891	8.2927e-16
Brd2	0.19924	8.58327e-10
Kdelr2	0.199995	1.49788e-18
BC035044	0.200156	5.86288e-13
Rnf19b	0.200248	2.39106e-11
Lrp1	0.200466	5.05733e-12
Pabpc1	0.20063	7.82723e-10
Alyref	0.201301	2.0778e-16
Dnajb9	0.201355	2.86259e-12
Capza1	0.201612	3.04245e-14
Mfsd14a	0.202276	7.13976e-15
E230001N04Rik	0.20332	2.67545e-18
Cox6c	0.203656	1.46539e-09
Dram2	0.203814	1.82242e-16
Rnf103	0.205154	8.92128e-16
Txndc5	0.205261	3.91792e-19
Cnot8	0.206457	1.12538e-15
Exosc3	0.207018	1.66691e-24
Hnrnpa2b1	0.207837	3.76967e-15
Pex2	0.208788	9.16945e-15
Gnas	0.209154	1.67279e-10
Mbp	0.209303	4.06549e-18
Snx3	0.210319	5.81793e-14
Dynll1	0.210975	1.4625e-08
Prdx3	0.211335	1.33776e-23
Cetn3	0.212529	6.49996e-20
Hpgd	0.212567	1.44774e-08
1500015O10Rik	0.212594	6.0141e-41
Comt	0.212691	7.9384e-14
Spry1	0.213791	1.75988e-16
Stx4a	0.213901	2.73186e-16
Sh3bgrl3	0.214332	4.82712e-12
Cdc26	0.214446	8.26409e-18
mt-Cytb	0.214603	1.62695e-14
mt-Atp6	0.214616	3.35822e-13
Atp5j	0.215007	3.9557e-10
Tuba1a	0.216145	1.86138e-07
Myl6	0.216373	3.08161e-10
Dnajc24	0.216533	4.94443e-24
Rap1a	0.21719	1.10423e-12
Tmbim6	0.217622	1.31897e-18
Selenow	0.217865	2.40642e-15
Cyb5a	0.217972	3.58462e-12
Ggh	0.218233	5.4681e-14
mt-Co1	0.218277	2.3335e-10
Uba52	0.218327	2.49851e-11
Rpa3	0.218371	5.37542e-36
Itgb2	0.21945	2.94509e-11
Lpcat2	0.21996	1.74504e-20
Pts	0.219964	5.25969e-13
Fermt3	0.220365	1.20351e-11
Erh	0.22123	9.68773e-18
Rpl9	0.221308	1.41918e-14
Naa20	0.221572	2.9167e-20
Fbxl14	0.2216	2.54711e-24
Ttyh3	0.22234	1.49919e-19
Ucp2	0.222426	6.22925e-10
Cox7c	0.222468	1.7287e-15
Ctsl	0.22327	1.91267e-18
Maz	0.224644	2.76511e-18
Txnip	0.224694	2.57769e-09
Ssr3	0.224704	1.01307e-16
Ccl12	0.225875	2.73746e-13
Ppp4c	0.225983	2.4381e-20
Tiprl	0.227202	5.59154e-16
Smim26	0.227552	2.66482e-25
0610009B22Rik	0.227561	8.96759e-24
Alg1	0.227747	2.61348e-21
Ctnnb1	0.228235	2.29367e-18
Bccip	0.230151	9.98008e-30
Gfm2	0.230589	1.78703e-15
Cst3	0.230838	9.45267e-45
Efhd2	0.230999	2.86169e-11
BC028528	0.23241	7.42034e-21
Prdx1	0.232745	1.5836e-11
Rtn4rl1	0.232842	1.82909e-12
Scd2	0.234344	1.42411e-15
Cmtm3	0.234882	4.72919e-18
Per1	0.234999	3.75673e-26
Sh3gl1	0.235165	2.64054e-22
Cfap20	0.23548	2.21629e-22
Rp2	0.236091	2.68053e-15
Sf3b6	0.236971	1.30585e-17
Hacd2	0.236996	2.78643e-27
Cd52	0.238748	3.759e-11
Rpl7a	0.238843	6.04024e-17
Rcn2	0.239187	8.08916e-26
Laptm4a	0.239634	4.35962e-20
Gng5	0.240154	8.85052e-17
Sptssa	0.240464	1.52482e-17
Sdf2	0.241584	2.96053e-20
Cers2	0.245309	1.48188e-24
Adgre1	0.245361	2.44997e-17
Slc25a5	0.247017	8.76568e-14
Dazap2	0.248518	2.18836e-16
Cd63	0.249169	6.7068e-08
Twf2	0.249387	7.05787e-21
Polr2g	0.249897	3.83211e-23
Spcs3	0.250688	7.80492e-22
Hmgb2	0.251903	1.0324e-17
Ctnnd1	0.252901	2.37925e-26
Cd53	0.253545	2.03617e-22
Cmpk1	0.253875	2.04645e-22
mt-Nd1	0.254205	1.45289e-13
Tmed2	0.254719	7.6431e-18
Tnfrsf1b	0.25489	1.14098e-21
Arf1	0.256243	3.29541e-21
Atp5g3	0.256782	2.58201e-20
Atp5g1	0.25702	1.12264e-15
Man1a	0.257262	8.27932e-18
Smim14	0.25987	1.74586e-23
Yipf4	0.260923	1.96663e-22
Pex13	0.261415	6.26461e-31
Psmb9	0.26182	5.31578e-22
P2ry12	0.263942	6.21207e-28
Pdcl3	0.26408	5.93402e-25
Atp5g2	0.264746	6.11057e-18
Rgmb	0.265688	4.57018e-22
Iscu	0.266008	5.58599e-17
Fcgr2b	0.267234	2.25085e-16
Rgs1	0.269266	1.92602e-09
Ndfip2	0.270581	1.34966e-23
Itgam	0.270664	3.83464e-20
Uqcrb	0.272933	8.27094e-20
Tmsb4x	0.275891	1.29019e-52
Dbi	0.277638	7.86973e-18
Adam9	0.277789	7.90212e-44
Gm26532	0.277855	0.0290286
Chmp5	0.278233	1.57187e-22
Prkcd	0.279171	8.14231e-18
Emc7	0.27935	4.33345e-22
Ly96	0.279405	1.83637e-30
Atp5e	0.281929	1.13172e-17
Ldb1	0.282726	2.2874e-28
Tmem243	0.283453	3.14378e-26
Sgce	0.283928	1.08225e-18
Gna12	0.286416	7.76449e-22
Unc93b1	0.286673	8.87006e-32
Map2k1	0.288141	1.18474e-29
Tmem59	0.289615	6.03665e-28
Nckap5l	0.289864	1.46291e-30
Sparcl1	0.290463	4.53063e-23
Rgs3	0.290797	1.23187e-17
Tmem258	0.292087	5.41067e-19
Atp6ap2	0.294277	8.52533e-21
Ftl1-ps1	0.296767	6.29117e-51
Ccng2	0.298353	3.75078e-25
Slc36a1	0.300952	2.20742e-27
Clu	0.301879	5.77251e-28
Mt1	0.301924	5.42931e-18
Itm2b	0.303304	1.09265e-73
Ostf1	0.303528	1.07193e-24
9530068E07Rik	0.304256	3.12369e-32
Itm2c	0.304528	2.09317e-29
Gatm	0.308596	4.90237e-26
Bsg	0.30983	3.78842e-30
Med30	0.309868	3.35704e-45
Rnf5	0.310549	1.22844e-39
2610001J05Rik	0.311651	2.89876e-32
Usf1	0.314488	2.02124e-36
Rnase4	0.318577	5.02693e-26
Cept1	0.318886	2.23285e-29
Srsf7	0.319971	6.05714e-25
Zfp36l2	0.320821	1.40271e-19
Myl12a	0.322494	2.86706e-28
Sirpa	0.325285	1.32557e-35
Impact	0.326882	2.11975e-39
Rbm3	0.32994	6.57878e-25
C5ar1	0.334717	1.80662e-21
Mpc1	0.334887	1.77923e-25
Sgk1	0.337704	1.41826e-09
Cpe	0.338623	2.66557e-23
Cstb	0.339236	9.75515e-27
Ly86	0.339933	2.20691e-67
Serpine1	0.340177	3.21999e-07
Sdhd	0.340336	5.56129e-43
Irf5	0.34182	5.97633e-28
Tspan14	0.342287	1.99002e-31
Snhg9	0.342481	7.95724e-51
Man2b2	0.3455	2.43219e-40
Actr2	0.3483	1.1255e-33
Manf	0.348483	3.41576e-23
Tspan7	0.351712	1.26738e-33
Slc7a8	0.353126	5.2554e-32
1810037I17Rik	0.354088	1.51622e-36
Cfh	0.361254	1.70432e-33
Rnf7	0.361408	4.15643e-31
AC160336.1	0.36601	4.73843e-15
Rer1	0.36787	1.46989e-35
mt-Nd3	0.371847	3.85164e-26
Unc50	0.373854	2.74405e-42
Cd302	0.375169	1.46306e-34
Ncstn	0.375393	2.16924e-43
Tap2	0.377152	2.46421e-43
Rpl27	0.37728	5.19376e-34
Ndufb3	0.379133	3.8187e-36
Hexb	0.379551	2.21133e-133
Paip2	0.380838	1.70415e-34
Rps27rt	0.382724	2.76633e-50
Ndufc2	0.384448	1.02264e-36
Cox17	0.387875	4.42966e-47
Cd164	0.388232	3.76912e-36
Slc11a1	0.389192	1.32978e-34
Lyz2	0.389666	9.07958e-16
Ndufa1	0.393774	1.34661e-45
Cd300a	0.395161	7.26185e-37
Glul	0.3993	3.98281e-30
Hnrnpf	0.401757	1.8869e-42
Ckb	0.411665	3.67449e-47
H3f3a	0.412045	9.58435e-57
Edem1	0.41213	3.61741e-39
Pros1	0.412576	1.11742e-37
Myadm	0.412658	5.11416e-51
Sdcbp	0.41773	1.45443e-40
Adrb2	0.421419	1.68802e-22
Tm9sf2	0.422564	3.71028e-44
Atxn2l	0.424765	5.68028e-50
Npl	0.428105	3.39819e-56
Tomm7	0.429739	7.26758e-43
Tnfaip3	0.430671	1.30671e-17
Ppia	0.444488	6.89573e-79
Asah1	0.450857	3.62175e-55
Cd14	0.457298	1.07493e-35
Selplg	0.458197	5.19007e-80
Selenok	0.458702	1.61479e-54
Hprt	0.459673	2.60991e-56
Gpr34	0.459719	2.56669e-73
H2-D1	0.467994	9.68852e-36
Rhob	0.468593	2.04354e-43
Myl12b	0.468888	6.64937e-49
Sem1	0.474575	3.14361e-51
Snrpf	0.475336	3.7059e-61
Fos	0.476411	2.8457e-08
Junb	0.476462	1.72343e-22
Ppib	0.48048	8.62872e-66
Sdf2l1	0.494975	1.08752e-47
Arsb	0.495357	3.33703e-50
Cd48	0.497628	4.58234e-62
Gm10076	0.499297	9.87803e-55
Ddit4	0.518725	2.6942e-73
Tmed7	0.52446	6.40599e-63
Ptgds	0.526702	3.5497e-66
Tmem128	0.527133	4.05963e-81
Rnaset2b	0.5616	2.38994e-72
Klf2	0.579952	2.61357e-15
H2-T23	0.583374	1.35863e-69
Tsc22d3	0.590954	6.28571e-40
Rnf130	0.596425	1.3405e-86
Srsf9	0.599511	7.70601e-82
Cd300c2	0.601646	5.56976e-98
Selenof	0.608545	6.90372e-96
Socs3	0.612921	5.26426e-21
Dusp6	0.63206	4.08251e-57
Cmtm6	0.632862	3.02501e-94
Serinc3	0.635089	2.06031e-206
Sft2d1	0.651938	1.05171e-101
Ost4	0.652374	6.81713e-98
Lgmn	0.693889	2.66444e-253
Fam105a	0.701977	5.95808e-116
Cebpa	0.742078	1.81235e-66
Fosb	0.752906	2.1777e-30
Cd9	0.776862	2.18809e-149
Fkbp5	0.777144	1.86377e-110
Plp1	0.778542	1.94344e-129
Klf4	0.787724	5.944e-32
Rnaset2a	0.795804	1.51976e-131
Dusp1	0.856569	1.61429e-24
B2m	0.886857	1.37606e-228
Cebpb	0.906677	2.06912e-103
Enpp2	0.981033	2.56319e-222
Pfn1	0.99623	1.39952e-246
Zfp36	1.17434	4.40207e-79
Apoe	1.20188	2.00161e-102
Ttr	2.82727	0

## Sheet: Supplementary Table 6
Supplementary Table 6: Differentially expressed genes in microglia between aKO and WT mice . Adjusted p-values are Bonferroni corrected.
Gene	avg_log2FC	p_val_adj
mt-Nd3	-0.708604	2.34181e-55
Rpl41	-0.510065	7.00338e-75
AC149090.1	-0.483975	1.42631e-30
Lars2	-0.481279	2.18464e-09
Hk2	-0.454862	4.6905e-26
Gm42031	-0.453691	4.51691e-42
Malat1	-0.440231	2.45287e-95
Hsp90ab1	-0.419178	2.09929e-26
Dock2	-0.400672	1.77533e-13
Gm42418	-0.383983	1.17409e-50
Prpf4b	-0.364024	2.09784e-07
Hsp90aa1	-0.363212	3.15944e-07
Nmt1	-0.350188	1.52275e-12
Vgll4	-0.349952	4.59515e-06
Atxn7l3b	-0.346332	4.94039e-07
C1qa	-0.341266	9.9689e-101
Gm10138	-0.335454	0.00456759
Pid1	-0.333746	0.0139091
Arhgap45	-0.329301	1.79428e-08
Fcrls	-0.325609	5.91394e-30
Akap13	-0.322963	3.29301e-12
Mef2c	-0.321249	1.72467e-27
Rps21	-0.307812	9.08844e-27
mt-Nd2	-0.30638	1.1134e-12
Nudcd3	-0.300273	0.000270829
Son	-0.298413	1.63901e-19
Hspa8	-0.297559	3.57394e-13
Gm26520	-0.295435	0.00286671
Nrip1	-0.291804	2.35858e-11
Eif2s2	-0.291312	0.032192
Rpl6	-0.286655	3.56867e-22
Fyb	-0.282303	1.18858e-10
Cebpz	-0.273722	0.00085363
Rps9	-0.27262	1.24085e-22
Cyth4	-0.271183	4.50251e-10
Rrbp1	-0.265049	2.40753e-16
Rpl21	-0.255727	1.63958e-20
Lyn	-0.254939	1.90898e-09
Ptpn1	-0.253015	0.00108611
Sf3b1	-0.240476	7.2281e-05
Rps20	-0.239849	7.95529e-14
Rps8	-0.239165	2.37706e-16
Hexa	-0.238232	8.63328e-07
Rpl37a	-0.238157	1.2268e-14
Arpc1b	-0.235988	2.40243e-08
Fau	-0.23166	2.12369e-15
Serbp1	-0.220049	0.0292215
Gm16867	-0.219891	1.43007e-10
Pou2f2	-0.215191	0.00585757
Rps2	-0.213785	8.30335e-07
Tgfbr1	-0.208197	1.15341e-05
Hspa5	-0.207943	0.00272473
Mtdh	-0.207669	6.73882e-10
Srrm2	-0.207565	6.80513e-05
Ctsb	-0.203419	5.58474e-08
Sparc	-0.200985	9.51878e-18
Rpl18a	-0.199654	9.09794e-09
Rpl23	-0.199074	1.4485e-08
Bin1	-0.196444	1.90484e-07
Rpl37	-0.194125	4.67913e-10
Rplp1	-0.19205	2.89178e-14
Rps11	-0.189003	1.65257e-09
Rpl34	-0.183293	2.06168e-06
Creg1	-0.182336	0.0135472
Rps15a	-0.180366	6.43133e-06
Atp6v0b	-0.179013	0.0174472
Rpl35	-0.178874	0.0148228
Rpl13	-0.174877	9.56277e-07
Gabarap	-0.173602	0.0332309
Rps12	-0.166729	3.45241e-06
Rpl8	-0.164494	0.0286678
Gnai2	-0.158948	0.00180462
Rps29	-0.158702	1.36423e-09
Actb	-0.158331	2.00905e-07
Rpl28	-0.157384	0.00142604
Rpl30	-0.156595	2.86221e-05
Olfml3	-0.155477	0.00139594
Rps4x	-0.143171	0.000238127
Rplp0	-0.140032	0.00401222
Rpl27a	-0.127979	0.0012838
Clta	-0.125647	0.00172698
Haghl	0.100255	5.64935e-08
Nt5c	0.100295	1.29757e-07
Tnfrsf13b	0.10032	0.0427611
Commd3	0.100407	0.000233801
Ppp3r1	0.100432	3.17837e-07
Spop	0.100471	2.76275e-06
Ogfrl1	0.100563	0.0331609
Vamp2	0.100619	5.33644e-07
Ctss	0.10073	0.00331099
Tmem131	0.100794	3.71939e-07
Lsp1	0.100828	0.000235947
Mapk1	0.100963	1.61664e-07
Snx1	0.10101	1.54113e-08
Tmtc3	0.101033	6.07645e-09
Ttyh1	0.101111	2.30861e-14
Leng8	0.101205	5.06421e-05
Dnaja3	0.101216	1.99747e-08
Phpt1	0.101325	2.93798e-10
Kansl1l	0.101364	1.56891e-06
Gigyf1	0.101512	3.66868e-07
Nfatc3	0.101834	3.56608e-06
Cul3	0.101842	2.14775e-06
Spin1	0.101912	8.12205e-08
Tmem127	0.101987	1.43612e-07
Hccs	0.102054	1.96397e-06
Pde8b	0.102128	3.94791e-06
Lmbrd1	0.102187	5.68357e-08
Socs1	0.102187	2.46947e-06
Zscan26	0.102265	3.70362e-06
Apopt1	0.102271	2.00736e-06
Rbm7	0.102292	1.77664e-08
Slc35a3	0.102298	1.24323e-06
Irf9	0.102309	0.000207778
Alg10b	0.10246	4.85931e-09
Use1	0.102686	4.21036e-05
Dpm3	0.102739	0.00990949
Bax	0.102854	3.09e-06
Dbp	0.102883	2.61426e-07
Ndufa8	0.102966	1.64261e-05
C1qc	0.102966	2.84638e-09
Ndufa4	0.103039	0.0210733
Mfsd14b	0.103061	3.10062e-11
Maml1	0.103142	3.07462e-09
Ireb2	0.103211	1.37145e-08
Sri	0.103288	2.9941e-05
Cyb5b	0.103297	4.94165e-08
Prpf8	0.1033	2.9949e-05
Med11	0.1033	1.25976e-07
Med31	0.103359	1.23158e-08
Chst12	0.103403	3.97189e-05
Csf3r	0.103419	0.00179272
Il13ra1	0.10354	2.12305e-07
Gm15655	0.103561	1.98515e-05
Gpr37l1	0.103677	4.46687e-08
Agpat1	0.10372	3.4237e-10
Atp6v1f	0.103807	0.000961793
Slc22a17	0.103981	1.51288e-08
Pltp	0.104017	2.78071e-15
Ubqln2	0.104091	9.12984e-06
Snx2	0.104102	1.26493e-06
Milr1	0.104186	1.47565e-05
Zdhhc13	0.104304	1.6126e-07
Dennd4b	0.104659	1.75546e-09
Dtx3	0.104855	2.92153e-08
Cab39	0.105088	2.08418e-05
Prkd3	0.105182	3.56794e-05
Il17ra	0.105255	2.77114e-06
Sp100	0.105272	8.64113e-06
Lgals3bp	0.105427	0.00190467
Flna	0.105497	2.91833e-05
Ostc	0.105654	1.32489e-05
Pmp22	0.105835	0.00752079
Leprotl1	0.105965	2.73587e-08
Usp9x	0.105975	5.25629e-08
Seh1l	0.105976	5.90793e-08
Hk3	0.106004	3.63944e-09
Trrap	0.106039	7.0761e-07
Dhx16	0.106065	3.31637e-09
Dhx32	0.106245	1.81391e-06
Kat2b	0.106457	6.22198e-07
Isca1	0.106573	6.04258e-08
Sppl3	0.106591	1.66222e-06
Zc3h12a	0.106729	3.39536e-07
Nr1h2	0.106757	1.64681e-09
Lman2	0.10705	7.96199e-07
Slc39a7	0.10708	2.4937e-08
Rnft1	0.107089	2.71704e-08
Man2a1	0.10716	1.16873e-07
Higd2a	0.107226	0.00250792
Timm10b	0.107343	3.13011e-06
Slc23a2	0.107573	3.73947e-08
Slc7a5	0.107583	1.00338e-08
Gng10	0.107778	1.07832e-10
Prrc2a	0.10778	1.04267e-07
B4galt6	0.107937	8.51226e-09
Alkbh5	0.107989	9.18492e-05
Pum2	0.108049	0.00641168
Atf2	0.108135	5.89219e-09
Manba	0.108342	1.30317e-08
Gnpat	0.108349	8.32755e-08
Manf	0.108365	0.0190663
Usp8	0.108521	0.0011729
Crim1	0.108525	2.28037e-08
Fdx1	0.108796	7.95818e-11
Morf4l2	0.108813	3.22166e-07
Ctbs	0.10883	1.18744e-06
Atad1	0.108908	2.76607e-07
Rassf2	0.109077	1.02451e-05
Sf3b4	0.109117	2.98533e-06
Atp6v1b2	0.109156	9.45511e-09
Cyb5a	0.109193	0.00110942
Card9	0.109198	3.94865e-10
Slc12a6	0.109218	0.000218563
Ngdn	0.109229	8.72558e-10
Vdac1	0.109379	6.25624e-06
Ppp2r3d	0.109686	1.54646e-07
Gna13	0.109751	9.88422e-08
B4galt1	0.109872	0.000174431
Tram1	0.109948	0.00422754
Pea15a	0.11015	1.76828e-06
Fbxo38	0.110154	1.08611e-09
Emp3	0.110245	4.17674e-08
Notch2	0.110437	8.64869e-09
Gabpa	0.110449	2.05749e-10
Rgs7bp	0.110486	4.50136e-06
Ssfa2	0.1106	3.3072e-06
Hspa14	0.110654	1.06731e-08
Per3	0.110785	3.99804e-05
Sdf4	0.110785	0.000573118
Rbm47	0.110848	1.64021e-05
Igfbp4	0.110903	2.43642e-08
Ndrg2	0.110932	3.9514e-05
Ctso	0.110949	5.91014e-06
Araf	0.111219	9.41921e-12
Ppp4r1	0.111243	1.50042e-08
Gm26778	0.111494	0.0106993
Ebag9	0.111524	4.58232e-06
Vps72	0.111627	5.69243e-08
Cldn5	0.111683	1.81185e-12
Rnf13	0.111987	0.0224636
Psma2	0.112035	1.04994e-06
Cmc1	0.112076	1.12023e-11
Pfdn4	0.1123	1.76737e-12
Slamf9	0.112355	8.02141e-07
Rai1	0.112487	1.51241e-10
Fam103a1	0.112592	2.53164e-08
Cnep1r1	0.112599	3.229e-06
Sigmar1	0.112628	4.14467e-09
Tuba1b	0.112646	0.0491719
A630001G21Rik	0.112798	5.6181e-06
Slc31a1	0.112958	5.06298e-08
Ube2a	0.113092	3.36728e-10
Gnpda1	0.113202	6.96672e-08
Gja1	0.113256	1.46414e-14
Senp3	0.113332	3.11036e-14
Pcid2	0.113389	1.43285e-07
Clptm1l	0.11343	2.65075e-06
Washc4	0.11345	0.00122908
Pik3r5	0.113542	1.61565e-09
H1f0	0.113675	5.03981e-06
Slc44a2	0.113843	1.10649e-05
Tcirg1	0.113919	0.000123341
Ndufs8	0.113983	1.96271e-06
Itfg1	0.114166	2.09496e-09
Gm26510	0.114179	4.29882e-11
Trp53i13	0.114257	5.45711e-10
Eps15	0.114295	3.90118e-11
Rnaseh1	0.114564	4.48655e-11
Rhoa	0.114646	0.000552936
Rcan1	0.114776	0.00497638
Tssc4	0.114803	6.76047e-05
Casp8	0.11491	0.00230573
Rnf145	0.114949	3.57256e-11
Ets2	0.114952	5.87101e-05
Srebf1	0.115012	2.31417e-12
Nfia	0.115035	4.07458e-05
Tm9sf3	0.115157	1.76064e-05
Selenot	0.115169	1.38238e-05
Degs1	0.115222	2.55261e-06
Mex3b	0.115244	6.89351e-07
Polr2k	0.11543	7.89379e-06
Arap1	0.11594	1.29952e-10
Casp4	0.115965	0.00017763
Flcn	0.116	9.46624e-08
Csf2rb2	0.116217	6.89708e-09
Erf	0.116463	3.53687e-07
H2-T22	0.116502	4.71802e-11
Bicral	0.116661	2.56768e-08
Sav1	0.116762	7.19515e-10
Cst3	0.116772	7.87665e-09
Cfl1	0.116801	0.0234563
Tifab	0.116806	1.07772e-07
Vcam1	0.116827	6.82457e-05
Aldh3a2	0.116859	3.95636e-09
Fbrsl1	0.116914	3.46546e-06
Cox6b1	0.117084	0.0140188
Ms4a6d	0.117204	3.31568e-06
Etv5	0.117211	1.89495e-05
Clec4a2	0.117323	0.000122161
Olfml2b	0.117367	2.47029e-11
Arvcf	0.117397	1.68772e-08
Tmem135	0.117625	6.72963e-06
Itgav	0.117813	6.33611e-06
C1galt1c1	0.117906	4.71905e-08
Eif4g3	0.118061	4.75615e-05
Mrpl10	0.118093	1.49951e-14
Rbm38	0.118278	5.64066e-11
Arf6	0.118356	2.23647e-08
Selenop	0.118404	0.000306889
Dnajb9	0.118432	9.53715e-06
Golga7	0.118786	4.37015e-11
Ppp1r18	0.118893	0.000163071
Tapbpl	0.118913	1.48596e-06
Bcl10	0.118926	4.49315e-06
Ptpro	0.118927	1.01787e-07
Bag6	0.119259	7.48023e-11
Mterf3	0.119273	1.35511e-10
Tspan33	0.119316	1.63692e-09
Aga	0.11935	1.0901e-06
Ppp2r1a	0.119477	3.75864e-07
Arl8a	0.119487	2.05006e-07
Amfr	0.119516	1.05434e-08
Alox5ap	0.119533	0.00913369
Arl6ip6	0.119667	6.36347e-08
Atp1b2	0.119877	3.48168e-17
Atp6v0d1	0.120028	1.61146e-09
Atp2a2	0.120068	5.98618e-06
Csnk1g2	0.120074	1.22365e-09
Tor1aip1	0.120602	6.85486e-06
Necap1	0.120839	7.31476e-11
Vps26a	0.120951	2.18813e-08
Tmx3	0.12125	5.67177e-06
Samd8	0.121427	6.45831e-09
Pcna	0.122029	3.05281e-11
Sdhc	0.122399	1.4333e-10
AU020206	0.122467	1.3144e-06
Pym1	0.122821	8.52928e-21
Cdipt	0.123169	6.32344e-07
Brox	0.123201	5.86995e-06
Rassf5	0.123276	2.65873e-08
Cox6c	0.12368	0.0278145
Pde1b	0.124031	5.23199e-16
Rnf138	0.124165	2.92154e-11
Gstm1	0.124174	1.50252e-12
Tjp1	0.124193	3.44001e-06
Ywhaq	0.124199	2.49926e-08
Mlxip	0.124271	1.44866e-10
Snx3	0.124506	2.07547e-05
Siah2	0.124544	1.93699e-14
Slc33a1	0.124715	1.45845e-08
Foxo3	0.12472	4.06802e-08
Arf4	0.125011	0.00254888
Fam168b	0.125062	7.5876e-08
Vwa5a	0.125314	1.01136e-05
Hnrnph3	0.125439	2.0394e-08
Kctd13	0.125607	1.37098e-12
Rinl	0.125685	2.38014e-08
Prkab1	0.125728	7.16196e-10
Znrf2	0.125802	4.07943e-08
Rcc2	0.125847	5.95253e-09
Nucb1	0.125992	2.57492e-08
Isca2	0.126057	1.07858e-10
Sumo3	0.126293	3.27055e-06
Cetn3	0.126627	9.06114e-11
Tmem245	0.126802	7.37225e-08
Eif2ak3	0.127032	7.1909e-10
Tgfbr2	0.127163	0.000322456
Rpl22l1	0.127375	0.00025409
mt-Nd5	0.127545	0.0391893
Nudt4	0.127723	3.52277e-08
Cx3cr1	0.127818	5.20176e-07
P3h3	0.128147	2.22076e-11
Piezo1	0.128474	1.14663e-12
Lgals9	0.128688	3.35362e-05
Cabin1	0.128704	2.38871e-06
Adrb1	0.128752	3.70391e-07
Bcl2a1d	0.128939	4.64357e-11
Ube2d2a	0.129086	9.3735e-06
Mrps28	0.129088	2.24951e-12
Gpr155	0.129257	1.20009e-08
Bicra	0.129272	2.46042e-12
Ilk	0.129606	6.17709e-07
Crtc2	0.129961	3.60058e-16
Ythdf3	0.129977	3.28672e-06
Med6	0.130057	5.80987e-11
Aldoa	0.130167	0.00213552
Cdk2ap1	0.130175	0.000179786
Gtf2a2	0.130264	3.06404e-10
Gns	0.130284	0.000153618
Tm2d1	0.130438	3.93672e-12
Cadm1	0.130468	6.9231e-08
Mzt2	0.130626	2.30807e-08
Mettl7a1	0.130669	1.70464e-10
Zdhhc8	0.130709	4.92914e-16
Vegfa	0.13105	1.83038e-18
Serpinf1	0.131278	1.80233e-05
Csde1	0.131487	3.06643e-07
Clec5a	0.131668	2.26435e-07
Xpot	0.131733	1.17886e-09
Mpv17	0.131749	8.48334e-11
Adgre1	0.132328	7.7302e-05
Rps27l	0.13248	2.04619e-06
Znrd1	0.132916	1.2431e-11
Stx4a	0.133491	1.37084e-12
Plxnb2	0.133553	5.19751e-06
1190007I07Rik	0.13397	8.51399e-14
Abhd16a	0.134205	2.09457e-10
Ggh	0.134249	1.77898e-08
Cbfb	0.134302	9.66038e-11
Rac1	0.134366	0.000409972
Mrpl17	0.13438	5.66824e-08
Tdrd7	0.134652	5.97237e-13
Egr2	0.134658	4.68178e-06
Esyt1	0.134849	4.37156e-13
Cox6a1	0.134909	3.85313e-08
Mfsd1	0.134969	1.68484e-08
Gltp	0.134984	9.82883e-13
Mtpn	0.135165	1.0916e-06
Api5	0.135191	6.73523e-07
Snx5	0.135224	0.000968828
Cdc42	0.13534	1.96478e-06
Mt3	0.135492	0.000308458
Bloc1s1	0.135602	4.47436e-15
Nup88	0.135655	4.62823e-11
Cd33	0.135987	2.13761e-05
Scd2	0.136187	4.19186e-07
Agmo	0.13623	2.33107e-10
Iffo1	0.136314	2.39618e-07
Rabggtb	0.136364	6.97794e-13
Ifngr2	0.13664	1.1492e-05
Ppp1r15b	0.13666	2.11865e-09
Snrpg	0.136744	6.08135e-06
Clcf1	0.136867	4.69884e-08
Cops7a	0.137041	1.22978e-15
Hnrnph1	0.137144	4.26116e-06
Gal3st4	0.137318	8.95087e-24
Map3k1	0.137356	3.09693e-09
Tubb2a	0.137379	0.000113339
Snhg6	0.137396	1.01095e-15
Cpd	0.137462	2.9509e-09
Gnb1	0.138016	3.34056e-07
Mknk2	0.138217	5.22868e-12
Slc25a5	0.138261	0.000915157
Tpra1	0.138682	1.99664e-17
Rgs3	0.138819	1.71464e-06
Acsl5	0.138953	6.38951e-09
Gm3764	0.139342	7.90816e-15
Prdx4	0.139571	2.05095e-08
Tceal1	0.139578	1.29223e-10
Fli1	0.139642	4.00149e-07
Azi2	0.139812	9.36245e-08
Coa6	0.139971	3.3735e-17
Il1rl2	0.140316	1.49426e-13
F3	0.140823	7.78055e-21
Tor1aip2	0.140835	5.99041e-12
Tuba1a	0.14095	0.00378232
Gosr1	0.141143	7.06465e-14
Lrrc8a	0.141194	5.86351e-13
Zfp384	0.141219	3.7428e-14
Med12l	0.141338	1.51677e-08
Ndufab1	0.14146	5.40676e-09
Map3k11	0.14147	4.06273e-12
Papss1	0.14166	7.41636e-07
Marcks	0.141881	1.03588e-10
Lfng	0.141958	7.40662e-09
Mt2	0.14199	6.7002e-12
Lmo2	0.142078	5.14825e-05
Sf3b6	0.142169	2.10511e-08
Fam129a	0.142242	3.00695e-11
Tspan13	0.142286	1.28116e-05
Zcchc14	0.142298	8.84843e-13
Foxk1	0.14249	1.70771e-15
4931406P16Rik	0.14251	9.38469e-10
Cyp4v3	0.142814	2.41399e-13
Zfp385a	0.142929	2.24964e-06
Atp5e	0.142948	0.00384185
Spry1	0.143622	9.99257e-11
Lims1	0.14385	0.000154669
Ccni	0.144234	1.57429e-07
Csrnp1	0.1445	3.45566e-06
Msrb2	0.144914	2.14765e-08
Gnb2	0.145486	2.64221e-05
Kdelr2	0.146013	4.75039e-13
Eif5a	0.14604	5.81405e-05
Tmsb4x	0.146082	1.02803e-13
Gm6277	0.146173	2.88278e-08
Max	0.146547	1.15326e-13
Arsa	0.146919	1.41002e-13
Epha2	0.147715	9.7833e-18
BC035044	0.147845	1.13637e-10
Klhl9	0.147975	4.73323e-14
Rffl	0.148576	2.82888e-11
Pik3cd	0.148797	7.3415e-09
Lactb2	0.149017	7.82927e-10
Tmed2	0.149132	2.74142e-05
Hnmt	0.149489	1.01603e-11
Ptn	0.149768	9.41224e-14
Itm2b	0.149855	1.61444e-14
Arf1	0.149873	4.33547e-07
Gng5	0.150163	6.14528e-05
Hltf	0.150542	1.21409e-05
Isg15	0.150932	2.49513e-07
Gm3488	0.150984	1.42706e-14
Sptlc2	0.150988	1.5987e-11
Trappc1	0.151	2.26544e-10
Prkar1a	0.151168	4.56051e-07
U2af2	0.151236	1.41504e-08
Scamp5	0.151238	2.05251e-13
Tpm3-rs7	0.151369	1.07967e-27
Trf	0.15142	7.24442e-06
Pdcd2l	0.151663	1.84732e-13
Plau	0.151704	1.34427e-18
Agps	0.151849	1.91792e-11
Pcnp	0.151905	1.81222e-08
Nampt	0.151935	1.50648e-10
G3bp1	0.15232	1.85631e-08
Vsir	0.152834	9.38092e-06
Smarcc2	0.152842	1.93185e-09
Xlr	0.153005	5.32031e-10
Ctdsp2	0.153178	2.8192e-13
Txn1	0.153469	3.2185e-12
Ywhaz	0.153646	5.07803e-05
Actn4	0.154335	5.18214e-13
0610010K14Rik	0.15474	7.18755e-10
Igfbp7	0.15507	3.92684e-24
Tmem170b	0.155109	4.10042e-12
Ccr1	0.155299	0.0258253
Atp5j	0.155508	0.00120474
Rad23a	0.155674	3.6263e-13
Ap2m1	0.155927	3.96775e-11
Nptn	0.155928	0.000101704
Fmnl1	0.156269	2.24348e-10
Cpeb2	0.156288	5.07809e-13
Dpy19l4	0.156584	2.13635e-09
Rogdi	0.156805	1.17551e-11
Mbd6	0.157215	1.0627e-13
Mif	0.157425	4.77321e-09
Irf2bpl	0.157469	1.19318e-06
Mfge8	0.157684	1.65594e-11
Btf3l4	0.157704	1.15565e-16
Usp19	0.157823	1.46543e-18
mt-Nd6	0.157887	1.06832e-12
Sptssa	0.157928	3.42627e-09
Acly	0.158006	2.45594e-11
Lair1	0.158028	4.01021e-09
Myd88	0.158169	1.53759e-14
H2-K1	0.158202	7.84378e-05
Stard3nl	0.158633	4.89266e-07
2510039O18Rik	0.159031	3.44291e-11
Dynlt1f	0.159088	1.57097e-22
Hck	0.159756	6.69204e-07
Ppp1r35	0.160005	1.79793e-13
Rnf103	0.160169	4.49951e-14
Srsf7	0.160471	1.21001e-10
Commd1	0.160548	1.37727e-14
Lsm8	0.160694	1.86217e-13
Tm7sf3	0.160697	9.77626e-13
Tmem43	0.161126	7.533e-12
Rab1a	0.161241	4.71695e-07
Pcbp2	0.161304	4.66604e-07
Ccdc90b	0.161387	7.17311e-12
Litaf	0.161391	1.65308e-10
Srsf1	0.161501	4.76319e-10
Capza2	0.161803	6.67336e-06
Ube2n	0.161978	3.76552e-13
Myl6	0.162704	2.48262e-05
Dram2	0.162734	1.85729e-12
Rtn3	0.163136	1.30896e-07
Psmb7	0.163284	1.79716e-12
Tmc7	0.163404	2.64482e-13
Eif4a2	0.163819	5.42934e-08
Rpl23a	0.164742	0.000218031
Bcan	0.164976	1.39537e-21
Clec2d	0.165348	6.27983e-12
Fam120a	0.165542	1.12198e-14
AC160562.1	0.166247	1.93613e-12
Tsc22d3	0.166457	0.000151444
Zfyve21	0.166976	9.43306e-19
Trappc2	0.167036	8.80037e-18
Arf3	0.167459	5.32292e-13
Ids	0.167519	1.80795e-12
Cwc15	0.167719	9.66158e-11
Elk4	0.167779	2.98017e-11
Id3	0.167996	3.77791e-25
Slc35a5	0.16802	1.01431e-16
Gp9	0.168597	3.04757e-12
Sdc3	0.168688	6.25334e-14
Rnf19b	0.16904	2.74991e-09
Bmpr2	0.169077	4.27431e-10
Ddx39b	0.16955	5.93571e-08
Fbxw4	0.169783	4.01632e-13
Alyref	0.17048	7.6298e-16
Hexb	0.170737	5.16282e-26
Nsmce3	0.170911	9.97561e-19
Prdx1	0.171147	3.40456e-07
Pdia3	0.171153	4.1559e-07
Sla	0.171241	1.23811e-10
Abi1	0.171422	5.38039e-08
Sh2b3	0.171765	2.45837e-10
Pdcd6ip	0.171885	6.87908e-14
Plpp3	0.171931	9.40775e-17
St6gal1	0.171996	1.28673e-16
Erh	0.172131	7.48878e-15
Gm2a	0.172278	4.41902e-13
Acer3	0.172654	2.15475e-11
Ggta1	0.172701	1.54879e-12
Irak1	0.173127	9.1799e-12
Grk2	0.173159	1.67381e-09
Rgmb	0.173181	3.18926e-12
Srgn	0.173474	4.57478e-05
Smim26	0.174419	2.92354e-17
Bccip	0.174696	2.12078e-18
Iscu	0.175217	7.50595e-08
Gm12166	0.175321	9.05368e-27
Ctnnb1	0.175529	3.44857e-12
Snx24	0.175626	2.34221e-12
Emc7	0.175908	9.34772e-09
Trmt112	0.17646	1.89163e-10
Kmt2d	0.176713	2.48174e-17
Pald1	0.177034	1.78973e-12
Fbxl20	0.177413	1.85513e-12
Tnfrsf21	0.177453	1.72787e-14
Hmgb2	0.178181	2.3627e-08
Tab2	0.178733	9.5485e-10
Mthfsl	0.17897	7.10393e-20
App	0.179171	2.39912e-10
Galnt1	0.179245	2.05353e-09
Itm2a	0.179605	2.44935e-25
Rubcnl	0.179812	5.74545e-19
Ctsc	0.179963	3.45808e-07
Tmsb10	0.180185	2.01173e-09
Rnf146	0.180278	3.16781e-15
Scarb2	0.180495	1.61165e-07
Prdx3	0.180594	3.07925e-17
Tmed5	0.180892	2.00493e-08
Alg1	0.180991	4.19382e-17
Tnfsf13b	0.181026	1.28177e-19
Txndc5	0.181999	2.56496e-22
Pex2	0.182369	4.59379e-13
Aph1a	0.182656	4.98455e-13
Cd47	0.183178	3.05326e-09
Rnf114	0.183937	8.27794e-19
P4hb	0.184037	8.52624e-11
Cnbp	0.184092	8.92027e-10
Irf1	0.184124	0.00275313
Sh3bp2	0.185458	3.55274e-21
Jam2	0.185676	3.71136e-12
Psma5	0.1859	1.10872e-13
Ppp1r2	0.186092	6.68369e-13
Naga	0.186097	4.10593e-15
Ppp4c	0.186573	3.76443e-14
Per1	0.186926	2.58318e-18
Otud1	0.18703	2.81387e-11
Irgm1	0.1879	2.22302e-16
Csnk1e	0.187923	3.26536e-07
Clu	0.188185	1.37462e-15
Csf1r	0.188511	1.01746e-31
Bcl2a1b	0.188543	2.66936e-08
Spata13	0.189218	3.49591e-10
Kdm6b	0.189771	1.04303e-09
Bsg	0.189838	7.1587e-11
Tmem258	0.190154	6.92904e-11
Comt	0.190622	3.094e-08
Dnajc24	0.190657	2.62071e-17
Enpp2	0.190691	2.12323e-32
Atp5g2	0.190778	4.03176e-08
Rnf44	0.191488	1.86068e-21
Rpa3	0.192024	3.14054e-29
Sub1	0.192094	4.22833e-11
Ly96	0.192289	8.94478e-19
Polr2g	0.192342	1.15156e-15
Laptm4a	0.192405	2.8329e-11
Apobec3	0.192793	2.55984e-10
Cfap20	0.193869	1.28287e-16
Rap1a	0.194142	4.47856e-09
Ewsr1	0.194212	4.16251e-17
Aldoc	0.194383	2.20367e-14
Tob2	0.194761	4.53586e-08
Fam174a	0.194988	5.9963e-16
Arl6ip5	0.195057	1.24144e-15
Twf2	0.195112	7.59126e-13
Ly6e	0.195912	2.94453e-09
Gpcpd1	0.196146	5.7992e-15
Cds2	0.19643	1.13187e-18
0610009B22Rik	0.196597	2.3282e-14
Stt3a	0.197156	2.62193e-12
Tnrc18	0.197373	5.46335e-14
Sft2d2	0.197704	1.97306e-12
Mthfs	0.198469	2.93646e-21
Mfsd14a	0.199033	1.27876e-18
Srsf5	0.19944	2.67742e-10
Tmem184b	0.200118	1.03794e-18
Rps17	0.200499	1.67176e-08
Cox7c	0.201246	4.71683e-11
H2-M3	0.202967	2.42832e-20
Kbtbd2	0.203104	2.42715e-19
Cs	0.203258	1.53786e-18
Smim14	0.203418	1.00675e-15
Rpl9	0.203433	1.50983e-10
Cdc26	0.203725	1.96964e-16
Snn	0.203998	4.53776e-14
Exosc3	0.204415	1.62645e-25
Txnip	0.204513	2.25538e-08
Pdcl3	0.205174	4.90036e-20
Uqcrb	0.205254	8.23767e-12
Pik3cg	0.205613	5.85039e-14
Tmem185b	0.20589	8.85935e-17
Ptafr	0.206578	2.62278e-06
Naaa	0.206776	2.75457e-21
Tmem176b	0.207084	4.48056e-08
Rab31	0.207084	3.18122e-21
Rnf7	0.207568	2.11018e-10
Irak2	0.20831	2.39493e-18
Lyz2	0.208402	0.0146569
Hnrnpk	0.208608	7.24328e-10
Tgfa	0.209416	2.84956e-19
Lifr	0.209705	3.52846e-14
P2ry13	0.210248	4.59552e-10
Nrros	0.2106	2.95661e-14
Tiprl	0.210723	2.49882e-17
Ntsr2	0.211309	4.84558e-28
Pex13	0.211956	1.01852e-26
Cap1	0.212169	6.92094e-12
Hnrnpa1	0.213224	8.54484e-12
Wdr89	0.213744	1.0897e-27
Pdia4	0.214511	5.46746e-20
Myc	0.214989	2.39928e-16
Gtf2a1	0.215375	2.07365e-16
Dpysl2	0.216097	8.37889e-14
Mob1a	0.217113	1.98065e-12
Brd2	0.217224	2.71353e-10
Yipf4	0.217722	9.18933e-19
Slc6a6	0.218283	1.56961e-14
Rpl10-ps3	0.219559	6.13912e-35
Evi2a	0.21981	3.2476e-08
Pts	0.219833	8.43262e-16
Ndfip2	0.220309	7.8872e-17
Dusp7	0.220905	1.11604e-14
Vtn	0.221237	8.37524e-23
Rcn2	0.221363	1.42093e-22
Cirbp	0.221401	4.65024e-18
Capza1	0.223282	4.38634e-20
Sh3gl1	0.224859	8.0522e-23
Rheb	0.226115	4.52227e-17
Cd53	0.226318	3.23599e-15
Rab11a	0.228249	2.92852e-13
Gnas	0.228398	5.79286e-10
Chmp5	0.228857	6.64005e-16
Wsb1	0.230443	3.56744e-14
Tcf7l2	0.232141	8.4221e-16
Cept1	0.232205	1.35577e-23
Lrp5	0.232903	1.90919e-27
Ddit4	0.233311	4.07669e-20
Rpl5	0.23332	4.34429e-13
Ssr3	0.234103	1.04682e-18
Zfp710	0.234314	7.33852e-14
Rtn4rl1	0.234771	4.05713e-14
Psmb9	0.234837	2.4582e-18
Cnot8	0.235535	3.44302e-21
Fcho2	0.235937	2.05784e-11
Sh3bp1	0.236519	1.8708e-19
Atp6ap2	0.237712	7.46695e-16
Tbpl1	0.238084	9.68299e-17
Lamp2	0.239687	1.03432e-14
Atp5g3	0.239822	2.72422e-21
Cstb	0.241016	5.71209e-16
Sgce	0.242786	8.96739e-17
Rpl7a	0.242889	1.2369e-16
Sdf2	0.243026	1.08837e-20
Cpe	0.2431	1.41542e-20
Fermt3	0.243432	7.38893e-16
Pde3b	0.243798	1.29702e-15
Spcs3	0.244212	1.20103e-23
Grcc10	0.244417	2.14327e-19
Cmtm3	0.244722	3.36294e-25
Itm2c	0.246766	8.13916e-17
Hpgd	0.247659	5.2924e-08
Adam9	0.247859	1.67624e-37
Ccng2	0.251016	7.88958e-22
Itgb2	0.251286	3.19228e-16
Efhd2	0.251993	9.48091e-14
Atn1	0.252104	4.69495e-32
Fbxl14	0.252349	1.05551e-30
Rer1	0.252901	7.37674e-20
Paip2	0.253021	3.90752e-18
Kctd12	0.253644	1.86873e-09
Rp2	0.253845	1.20549e-18
Adam10	0.254568	3.67108e-12
Cmpk1	0.254876	1.063e-23
Rpl36al	0.25722	1.01057e-14
Lpcat2	0.257449	1.12073e-25
Tmbim6	0.25768	4.62542e-24
Sparcl1	0.258189	1.76445e-27
Myl12a	0.258191	5.36554e-19
Rin2	0.258638	1.03872e-18
Maz	0.25871	2.09597e-28
Ostf1	0.259426	1.22157e-16
Dazap2	0.260185	2.98726e-18
BC028528	0.261771	1.64251e-26
Slco2b1	0.262361	9.41576e-18
Gas6	0.262844	5.59498e-20
Rgs5	0.263234	1.26796e-27
Ndufb3	0.263387	3.59438e-21
Tmem59	0.263629	6.14829e-19
Lnpep	0.264997	3.32319e-20
Rnf5	0.265847	4.02432e-30
Ptma	0.266451	3.21719e-07
Ier2	0.268023	0.00185479
2610001J05Rik	0.270863	1.81435e-27
Cers2	0.272613	3.17703e-27
Atp1a2	0.27391	2.81651e-23
Mt1	0.274023	3.88121e-14
Nfya	0.274776	1.47523e-23
Bst2	0.275911	1.21486e-15
M6pr	0.275949	9.55437e-20
Hacd2	0.276796	8.58935e-28
Nfkbiz	0.279045	0.0175747
Mpc1	0.280059	7.9117e-17
Med30	0.280094	2.4655e-41
Wdr41	0.281365	4.45762e-17
Trim8	0.286714	2.21094e-19
Tnfrsf1b	0.289976	6.19148e-23
Map2k1	0.291034	4.55989e-31
Gm26669	0.291117	1.09458e-17
Naa20	0.293444	1.03282e-27
Ang	0.29799	3.72829e-19
Ftl1-ps1	0.299344	3.25513e-52
Unc50	0.299965	2.88756e-34
Irf2bp2	0.300275	4.679e-18
Arpc4	0.300532	8.92684e-24
Lrp1	0.301101	4.26503e-22
Nfkbia	0.303405	0.00209627
Selenok	0.304106	7.67701e-22
Man2b2	0.306049	4.88505e-41
Glul	0.310412	3.78073e-14
Sdf2l1	0.310994	5.65621e-21
Egr1	0.311599	2.05715e-07
Slc1a2	0.311808	1.69739e-25
Slc36a1	0.312603	3.6662e-33
Snhg9	0.312954	1.36274e-51
Usf1	0.318075	4.42098e-43
Cd302	0.318862	1.15095e-22
Fcgr2b	0.319278	2.6734e-21
Man1a	0.319724	2.1575e-26
Gna12	0.319935	5.64251e-25
Sdhd	0.320138	2.05408e-38
Cd164	0.32154	1.45267e-20
Npl	0.322162	2.81673e-34
Ndufc2	0.323399	1.95384e-26
Ttyh3	0.324262	1.75122e-32
Bcl2a1a	0.327245	3.30033e-35
Pabpc1	0.328092	1.47023e-24
Zfp36l2	0.329083	2.80287e-18
Btg2	0.333216	2.01958e-08
Nckap5l	0.334322	1.51309e-38
P2ry12	0.335187	4.50044e-38
Sgk1	0.336307	1.47225e-05
9530068E07Rik	0.33726	1.80503e-36
Klf4	0.342165	2.5382e-07
Hnrnpa2b1	0.344129	1.05979e-28
Ldb1	0.346263	2.60018e-43
H3f3a	0.347747	7.17419e-37
Sirpa	0.348531	1.04495e-37
Ppib	0.349612	1.50437e-36
Rnase4	0.351738	2.25643e-30
Cd300a	0.352741	2.46072e-26
Ctnnd1	0.355217	9.32058e-43
Ckb	0.356413	3.74606e-29
Irf5	0.356427	6.60043e-29
Tspan7	0.356837	2.90042e-33
Rbm3	0.356973	1.19069e-29
Ier5	0.358067	1.10598e-12
Tmem243	0.360759	5.95855e-34
Prkcd	0.369261	2.96719e-33
Gm10076	0.369324	5.36786e-28
Bhlhe41	0.369933	1.26297e-26
Tomm7	0.371412	4.01535e-31
Hnrnpf	0.372	2.67973e-33
Ncstn	0.374051	3.39227e-46
Sem1	0.377035	3.36864e-32
Ppia	0.379254	1.5067e-49
Hprt	0.379444	3.76257e-39
Sdcbp	0.379847	1.94023e-33
Rps27rt	0.380235	1.2731e-50
Ndufa1	0.38028	6.88483e-41
Impact	0.381104	6.53568e-48
Unc93b1	0.384046	1.84788e-48
Nr4a1	0.38633	0.0018803
Uba52	0.388191	4.09637e-27
Myl12b	0.389209	6.29594e-35
1810037I17Rik	0.391037	5.25907e-43
Pdgfb	0.396013	5.7287e-18
Tspan14	0.398248	1.8241e-39
Ppp1r15a	0.399291	4.49399e-10
Slc7a8	0.399328	1.68395e-33
Tap2	0.404203	6.95491e-52
Itgam	0.408126	1.29811e-39
Adamts1	0.40852	9.90663e-05
Ly86	0.418299	2.18645e-69
Edem1	0.422031	1.1593e-38
Asah1	0.427513	6.18034e-48
Selplg	0.432331	1.08035e-67
Pros1	0.43582	6.62511e-42
Gfm2	0.438409	6.45725e-47
C5ar1	0.438512	2.2801e-30
Cited2	0.438903	8.95132e-09
Tmem128	0.439861	6.66974e-62
Tnfaip3	0.442904	8.85807e-21
Tmed7	0.443406	1.21842e-49
Cox17	0.444044	5.03306e-52
Rhob	0.451548	4.14471e-34
Cd9	0.452812	5.83702e-50
Il1a	0.456549	2.87152e-10
Myadm	0.456552	4.7177e-56
Cd48	0.458809	3.1249e-47
Gpr34	0.460341	6.89839e-59
Cfh	0.462956	1.5066e-53
Tm9sf2	0.466416	3.90399e-48
Gatm	0.466676	1.33232e-39
Adrb2	0.467346	3.61488e-22
Fkbp5	0.478316	4.24062e-56
Fosb	0.487459	4.21302e-12
Atxn2l	0.492953	1.25392e-59
Selenof	0.497195	9.77035e-60
Actr2	0.50267	5.97892e-56
Rpl27	0.503146	2.49564e-49
Slc11a1	0.506826	3.54311e-53
Dusp1	0.508754	2.54394e-07
Snrpf	0.508852	5.26021e-76
Rnf130	0.528516	9.66552e-68
Fos	0.531193	2.59431e-10
Cd300c2	0.543411	6.81462e-68
Ccl12	0.545163	1.88415e-27
Cd14	0.557581	3.66333e-38
Lgmn	0.560387	1.18801e-153
Ost4	0.568379	4.46705e-70
Cd52	0.583608	4.49898e-58
Srsf9	0.588447	9.38048e-71
Cebpa	0.591369	7.0719e-42
Arsb	0.592407	3.43822e-68
H2-T23	0.593824	1.80882e-65
AC160336.1	0.595394	1.26366e-32
Tnf	0.616656	2.7096e-14
Serinc3	0.621505	2.57784e-175
Fam105a	0.631073	5.25289e-89
Junb	0.640804	2.24594e-39
Rnaset2b	0.645395	2.25654e-91
Ccl3	0.650033	2.53027e-06
Cmtm6	0.654864	6.22957e-86
Ccl4	0.670567	0.00651961
H2-D1	0.679112	8.67303e-60
Dusp6	0.691443	1.76803e-65
Ccl2	0.747266	1.9512e-17
Sft2d1	0.749616	1.04676e-113
Socs3	0.754655	1.19301e-32
Cebpb	0.788997	2.56057e-66
Rnaset2a	0.872049	3.88812e-138
Pfn1	0.979696	9.98142e-210
Apoe	0.985822	7.45101e-63
B2m	1.02793	1.36448e-245
Ttr	1.20271	9.58238e-281
Zfp36	1.30725	1.62084e-104

## Sheet: Supplementary Table 7
Supplementary Table 7: Differentially expressed genes in astrocytes between tKO and WT mice . Adjusted p-values are Bonferroni corrected.
Gene	avg_log2FC	p_val_adj
Ttr	2.01912	0
Id3	1.33767	5.54499e-102
F3	1.00553	1.09847e-163
Fabp7	0.864086	2.24014e-70
mt-Nd4l	0.842525	2.47985e-131
Gm47283	0.780827	2.36402e-87
Hacd2	0.734453	3.6399e-98
Tsc22d4	0.706734	3.08643e-112
Abhd3	0.703559	9.98218e-88
Pfn1	0.702548	1.43672e-76
Id1	0.670501	8.74211e-48
Tmem128	0.649255	8.07646e-80
Plp1	0.637245	1.02101e-97
Sox9	0.570649	7.63425e-66
Hapln1	0.546617	8.56998e-48
Spry2	0.545738	2.57556e-62
Selenof	0.543396	1.34862e-57
Fabp5	0.525612	5.75463e-46
Id2	0.521901	3.44552e-53
Ost4	0.490296	1.21448e-51
Kcnq1ot1	0.489261	3.04068e-14
Hnrnpa2b1	0.485812	1.09036e-46
Hopx	0.476701	4.28769e-30
Eva1a	0.4752	4.01701e-47
Hbb-bs	0.465517	2.32854e-22
Gja1	0.457726	9.94323e-68
Zfp949	0.451441	2.3025e-50
Slc39a12	0.447256	3.24458e-44
Cd9	0.446003	1.11786e-27
Rgcc	0.441998	3.58768e-35
Rcn2	0.44134	3.29344e-40
Fez1	0.427174	3.59053e-35
Trim9	0.421203	1.44466e-30
Rbm39	0.417135	2.98274e-44
Idi1	0.414461	7.25293e-32
Unc13c	0.409788	1.27106e-17
Vegfa	0.405202	1.06468e-21
Impact	0.398939	1.16756e-40
Hes5	0.397878	7.58259e-10
Zfp36l2	0.397662	2.11123e-31
Snrpf	0.397034	7.22406e-33
Slc6a1	0.396778	3.35651e-33
Rhob	0.391434	4.42732e-36
Gm10076	0.391218	3.34629e-27
Fdx1	0.389697	1.08017e-37
Rnf5	0.386161	5.13685e-40
Gm14964	0.385326	4.24524e-19
Selenok	0.38354	2.54156e-44
Yipf4	0.377484	3.09236e-32
mt-Nd6	0.374107	1.20775e-25
Rpl7a	0.361383	2.13197e-29
Hsd11b1	0.361344	2.89484e-26
Sap30	0.355012	7.06162e-35
Atp5g2	0.353727	5.67446e-31
H3f3a	0.353265	1.02226e-37
Sdf2	0.352085	2.15114e-29
Slc25a33	0.34973	7.42412e-32
Pex13	0.343817	2.53609e-26
Atp1b2	0.343375	1.72867e-41
Slc7a11	0.342408	2.35428e-13
Arxes2	0.34077	4.76865e-23
Kcnn2	0.340115	2.1199e-22
Pcyt2	0.329364	3.53958e-19
Arpp21	0.328074	1.43354e-21
Chst2	0.327531	3.04208e-26
Tmed7	0.326781	5.53668e-22
Sem1	0.324181	4.97603e-30
Eloc	0.322626	1.11312e-19
1810037I17Rik	0.315867	5.05869e-24
Erh	0.315217	1.40475e-28
Sdhd	0.314979	1.93982e-33
Rgs5	0.311183	2.90586e-12
Unc50	0.309202	1.67438e-24
Snx3	0.307974	1.68306e-29
Bmyc	0.306582	5.37558e-20
Gadd45g	0.304797	7.66522e-22
Atxn2l	0.303857	1.85761e-25
Ncan	0.301334	1.88581e-13
Pts	0.300747	1.08963e-21
Rasgrf1	0.297665	6.50198e-37
Bhlhe40	0.296207	4.68336e-21
Cadm4	0.29087	3.01012e-21
Rpa3	0.289325	1.03081e-30
Plekhg1	0.288715	1.0145e-17
Asah1	0.284459	2.60866e-20
Ubc	0.284153	6.42207e-25
Fdps	0.283224	1.19205e-17
Fcho2	0.28291	8.78813e-18
Rgs20	0.281293	4.56799e-22
Srsf5	0.277445	4.02277e-18
Id4	0.2774	2.96983e-16
Itm2b	0.277157	4.21616e-23
Srsf9	0.276548	1.44716e-19
Btf3	0.276026	1.27561e-18
Prdx3	0.2752	7.13326e-20
Nrarp	0.274226	1.06636e-18
Msmo1	0.274172	1.25366e-14
Igfbp5	0.271983	0.00583145
Gfap	0.271622	0.0147667
Cox17	0.271444	2.98078e-14
Rab31	0.271322	4.316e-12
Rab28	0.270763	2.3782e-16
Kctd5	0.270651	3.24944e-17
Tagln3	0.270529	1.3856e-18
Mpc1	0.270121	2.63039e-21
Trpm7	0.269467	8.36671e-15
Ppia	0.268986	4.09682e-23
Pou3f3	0.268775	1.13677e-13
Rpl9	0.267953	1.343e-19
Isca2	0.267863	2.08429e-20
0610009B22Rik	0.267713	3.20463e-32
Nav2	0.267226	2.71036e-13
Lamtor3	0.266936	1.986e-21
Smim26	0.266916	3.18912e-19
Pla2g7	0.266539	2.79795e-18
Tank	0.265669	5.09375e-14
Dusp6	0.265578	7.25301e-19
Manf	0.264903	4.9542e-18
Ndufc2	0.264648	2.8267e-18
Dmrta2	0.264403	6.00279e-19
Irak2	0.263975	2.24703e-17
Lgmn	0.263409	6.43007e-14
Paip2	0.261691	3.31173e-20
Cth	0.261257	6.51588e-22
Sft2d1	0.260859	6.49068e-21
Zfyve21	0.260475	5.86468e-17
Sdc4	0.259968	1.90963e-14
Bsg	0.259909	1.70584e-23
Gpm6a	0.259682	3.15941e-20
Mrps28	0.259557	8.24008e-17
Cbr3	0.259494	1.79659e-17
mt-Nd5	0.25906	2.51603e-21
Gnb2	0.25828	8.86819e-16
Usf1	0.255097	7.5061e-20
Cstb	0.254395	1.53986e-20
Pbx1	0.253425	9.07473e-12
Ppib	0.253214	9.53943e-20
Ndufa8	0.252739	1.73389e-18
4933431E20Rik	0.251468	7.51403e-13
Mpv17	0.251256	3.21953e-12
Hnrnpf	0.251055	1.63807e-18
Phkg1	0.25084	2.56636e-13
Abi1	0.250787	5.68211e-13
Fgfrl1	0.248894	5.41895e-12
Znrf3	0.248472	2.8248e-21
Arl8a	0.247598	4.18573e-11
Atad1	0.246913	7.68614e-16
Ssr3	0.246504	7.22856e-14
E130114P18Rik	0.245523	8.97795e-15
Ppp1r1a	0.245205	6.9307e-17
Eif4a2	0.24486	1.9792e-19
Smim3	0.244393	7.99568e-19
Srsf10	0.242911	4.25172e-15
Gm266	0.242568	1.18819e-14
Slc25a5	0.241085	3.58079e-14
Abhd17b	0.239895	5.3928e-14
Txn1	0.239038	8.35951e-16
Ank2	0.23832	1.61545e-10
Ube2n	0.237833	1.93871e-18
Phyhipl	0.237131	1.56116e-14
Rab9	0.236754	2.85189e-19
Alyref	0.236627	2.15931e-21
Arf4	0.236528	8.16225e-17
Rnf7	0.236474	4.31797e-16
Msi2	0.236437	5.80885e-10
Apln	0.236314	1.0942e-11
Tulp3	0.236238	4.76824e-16
Tmem59	0.23621	5.59085e-18
Rpl27	0.23599	1.66132e-18
Nr1d1	0.23555	1.59938e-14
Psd2	0.234902	1.37972e-14
Mdga2	0.232525	4.15877e-11
Lsm8	0.231625	1.58166e-15
Cystm1	0.230814	5.43172e-17
Uqcrb	0.230507	1.62193e-14
Tceal1	0.229817	2.87757e-12
Cavin3	0.22815	3.06066e-11
Mrpl27	0.228004	2.00106e-12
Nde1	0.227815	1.90262e-14
Tsc22d1	0.2272	1.65478e-11
Cldn10	0.227075	8.71359e-16
Fam181b	0.226051	6.86422e-17
Slc33a1	0.22593	5.35609e-12
Tsc22d3	0.225206	5.50973e-07
Rnf180	0.224991	7.63303e-16
Znrd1	0.22453	1.33665e-14
Psmb7	0.224212	1.80126e-07
Mfsd14a	0.223934	1.24635e-12
Irf2bp2	0.223533	1.12925e-10
Ptn	0.223389	1.1183e-07
Hnrnpk	0.222679	2.60997e-15
Fjx1	0.221124	3.34516e-10
Rap1a	0.220091	4.7992e-16
Ttyh3	0.219782	6.04458e-14
Pex2	0.21922	3.88424e-09
Trappc2	0.219033	1.45486e-15
Sumo2	0.218641	2.43063e-18
Tmem55a	0.217077	5.72362e-10
Cnr1	0.216248	9.96194e-15
Shisa4	0.215576	8.86089e-10
Zfp280c	0.215174	1.33559e-17
Stx4a	0.215015	2.98711e-14
Gna12	0.214899	1.62658e-13
Naa20	0.214643	7.68535e-13
Fubp1	0.214272	6.94331e-10
Srp19	0.214226	6.64923e-10
Sema6a	0.213199	1.65591e-10
Far1	0.213002	1.24839e-09
Cd302	0.21282	1.36404e-11
Fam228b	0.212796	6.25134e-11
Ndrg4	0.212701	5.39875e-11
Atp5g1	0.21241	8.29221e-11
Glul	0.212138	1.75905e-20
Enah	0.212118	1.30591e-07
Ddah2	0.211971	1.82526e-11
Mgst1	0.211925	1.01926e-10
Exosc3	0.211885	7.00547e-15
Rbbp6	0.211742	9.70368e-09
Atp6v0e	0.211322	3.28793e-11
Eogt	0.209992	1.40103e-06
Timm10	0.209973	2.6059e-11
Tmbim6	0.209826	9.02742e-08
Spock2	0.209672	9.74521e-19
H1f0	0.209554	4.84945e-17
Ndfip2	0.208744	3.60343e-15
Azin1	0.208599	4.09732e-07
H3f3b	0.20859	1.44342e-13
Timm17a	0.208118	8.66944e-13
Pnp	0.207074	5.33605e-10
Arxes1	0.206122	4.59963e-16
Eps15	0.206066	6.5442e-10
Tm2d1	0.204885	4.12731e-09
Grin3a	0.204796	1.56548e-09
Tomm7	0.204694	3.08086e-12
Gm15446	0.204617	1.17299e-29
Cmpk1	0.204556	1.49461e-15
Mxd4	0.204539	4.41976e-09
Ppp1r3g	0.204501	3.12107e-12
Tnc	0.203971	7.12415e-13
Myl12b	0.203146	4.51086e-14
Araf	0.202977	4.69528e-15
Rgs7bp	0.20271	4.85667e-10
2610001J05Rik	0.202584	1.08797e-11
Klf15	0.201759	1.35288e-13
Ckb	0.20142	6.87578e-20
2810403A07Rik	0.201111	4.48037e-08
Cs	0.201084	1.297e-09
Bpnt1	0.200983	3.3634e-13
Prr5	0.200376	2.57431e-11
Cav2	0.200062	4.53455e-07
Dynll1	0.199694	1.25528e-09
Tmed2	0.199659	1.70465e-12
Gm17750	0.199464	2.76216e-09
9530068E07Rik	0.199015	2.83494e-13
Eif4g3	0.198971	4.24419e-11
Hmgcs1	0.1988	9.32315e-09
Nt5c	0.198352	1.83825e-09
Timm9	0.198195	8.29024e-13
Naaa	0.197709	4.42499e-11
Vapa	0.197413	5.40736e-10
Bccip	0.197362	1.67317e-12
Fmo1	0.197216	3.28158e-08
Med30	0.196786	4.84929e-18
Galnt1	0.196714	4.27021e-13
Tob2	0.196588	1.08712e-09
Metrnl	0.19647	6.61046e-12
Msi1	0.196432	1.05538e-11
Ube2d3	0.195945	2.70561e-10
Acyp2	0.195683	1.59904e-12
Gria2	0.194918	0.0159749
Enpp2	0.194855	3.71546e-26
Cpsf6	0.194682	3.30577e-10
Anapc16	0.194627	2.39042e-12
Rbmx	0.19394	8.03671e-09
Atp5g3	0.193088	1.40979e-10
Llgl1	0.192995	7.5292e-16
Itsn1	0.192915	4.05847e-09
Itm2c	0.1929	2.74268e-16
Fam49a	0.192629	1.13701e-07
Nphp3	0.192599	1.05253e-09
Rbm3	0.192589	4.82216e-13
Serpinh1	0.192578	1.44099e-08
Hook3	0.192418	8.15535e-12
Gm11713	0.19237	1.03259e-10
Cmtm3	0.192351	8.08533e-10
Marcks	0.191525	4.61984e-06
Adgrb3	0.191376	2.07526e-06
Psma5	0.191284	8.48962e-12
Usp19	0.191099	1.68326e-10
Chpt1	0.190958	5.99093e-09
Psmg1	0.190781	1.03394e-14
Rsf1	0.190548	6.48841e-08
Prkcd	0.189547	6.13036e-07
B2m	0.189507	5.33226e-10
Abhd8	0.189002	5.3616e-12
Kdelr2	0.188967	1.15514e-08
Dmac1	0.188489	1.76355e-07
Pnn	0.187997	2.91924e-08
Polr2k	0.187897	2.65742e-07
Slc30a10	0.187759	9.51096e-07
Tmbim4	0.187712	1.00743e-12
Epdr1	0.187635	2.08346e-11
Hspb11	0.187584	4.4513e-13
S100a10	0.18635	6.45337e-06
Hba-a1	0.186174	0.00113191
Orc6	0.185971	2.69031e-16
Tspan7	0.185666	4.50134e-12
Haus3	0.185532	1.46233e-09
Hnrnpa1	0.185009	7.27459e-10
Akap7	0.184796	5.82993e-09
Cd38	0.184789	2.20762e-07
Snhg6	0.184787	1.97487e-13
Cebpd	0.182577	1.24347e-11
Arhgef10l	0.182447	1.72034e-14
Bhlhe41	0.182047	5.55769e-06
Slc23a2	0.18202	3.11595e-10
Gtf2b	0.181984	1.25052e-08
Csf1	0.18174	1.19014e-07
Lifr	0.181553	1.13186e-07
Rheb	0.18141	1.153e-14
Atp11b	0.181085	1.43606e-10
Slc16a1	0.180858	3.13394e-07
Gatm	0.180693	2.06721e-12
Slc30a5	0.180381	5.96011e-07
Cyb5a	0.180098	3.67355e-09
Atl2	0.17971	1.77395e-06
Lxn	0.179654	4.70797e-11
Cdh10	0.179122	2.8643e-09
Mbp	0.179064	4.6166e-24
Gpx8	0.178685	3.44057e-14
Slc4a4	0.178632	1.26962e-10
Tmem47	0.178485	6.50296e-07
Ssfa2	0.177913	0.000204873
Scrg1	0.177784	2.16301e-08
Sar1b	0.177752	2.933e-08
Ap3m1	0.177504	5.25798e-08
Hnrnpu	0.177451	2.35674e-08
Aatk	0.176944	7.73284e-05
Dbp	0.176131	4.0875e-06
A830082K12Rik	0.176059	9.96287e-09
Rora	0.176049	9.13215e-09
Coa6	0.175943	1.2081e-11
Polr2d	0.175896	1.31303e-07
Psenen	0.175509	5.44958e-07
Slc14a1	0.175493	6.96792e-09
Sdf2l1	0.174962	1.47128e-08
Rfx3	0.174712	3.07066e-10
Papss1	0.174328	6.65064e-09
Srsf1	0.174254	1.29018e-08
Timm8a1	0.174079	4.05943e-06
Hist1h2bc	0.174065	3.13508e-11
Atn1	0.173477	2.66404e-14
Txndc5	0.173428	2.45845e-09
Gm1673	0.173404	2.96447e-05
Nrn1	0.173048	9.89616e-07
Pym1	0.17293	5.05188e-13
Commd1	0.1727	5.36794e-06
Gm37494	0.172664	3.0701e-08
Tia1	0.172469	1.76217e-06
Asb8	0.171752	1.11467e-08
Abhd16a	0.171454	6.77955e-08
Rab4a	0.171399	1.25208e-09
Tmem14c	0.171018	1.63664e-09
Cyp51	0.170984	1.06974e-06
Pfdn4	0.17094	1.8824e-13
Fgd6	0.170697	2.17063e-08
Adk	0.170275	8.41397e-09
Ndufab1	0.169902	1.54988e-10
Gdf10	0.169221	4.98893e-06
Rab30	0.169082	5.61668e-07
Sf3b6	0.168919	3.81747e-09
Mrps31	0.168816	4.15161e-09
Hnrnpa0	0.168783	1.95398e-08
Amer2	0.168766	5.16031e-07
Capza2	0.168584	4.80539e-09
Vcl	0.16851	0.000140595
Gas1	0.168119	0.000168178
Mien1	0.16811	7.29612e-05
Ntrk3	0.16806	1.4236e-08
Tmem243	0.167954	1.6715e-06
Ewsr1	0.167665	7.4835e-12
Med31	0.167422	1.36781e-07
Armc8	0.167242	2.50992e-06
Frg1	0.16722	1.86457e-10
Rraga	0.167159	1.24947e-06
Ttc3	0.166849	2.36246e-08
Spop	0.166725	6.18775e-12
Ndufa1	0.166639	2.41322e-09
Tmco3	0.166638	5.43568e-06
Pnisr	0.166437	2.69278e-08
Npl	0.166052	8.70904e-11
Prdx1	0.166024	1.17521e-08
Gabpb2	0.165903	1.09787e-07
Dnajb9	0.165899	2.48724e-06
Astn1	0.165544	2.62685e-09
Rab12	0.165075	8.99931e-07
Tiprl	0.164861	1.02927e-09
Cops7a	0.164598	8.78244e-06
Aco1	0.16448	6.14107e-06
Mef2a	0.164453	0.000621084
Ybx3	0.164244	4.00224e-08
Mex3d	0.163642	4.24241e-12
Pin1	0.163394	3.79381e-06
Spag9	0.162817	3.87157e-07
Slc22a23	0.162754	2.76577e-08
Cdc42bpa	0.162701	0.000122529
1190007I07Rik	0.162558	1.24106e-06
Lcat	0.16236	3.92592e-05
Sik3	0.162258	3.2267e-07
Myl12a	0.162174	1.11265e-08
Rnf130	0.161751	1.85755e-08
Dzip1l	0.161717	0.000447605
Atp6ap2	0.161612	1.23246e-08
Trp53bp2	0.161174	5.62755e-09
Hnrnph1	0.161108	8.31999e-07
Cd47	0.160911	9.97537e-09
Lrrc8c	0.160402	5.68432e-06
Bet1	0.16002	2.18078e-11
Nkain4	0.159981	1.17826e-08
Sdcbp	0.159939	8.3506e-10
Arf5	0.159921	2.48737e-08
Gpcpd1	0.159765	4.28797e-07
Rasl11a	0.159648	2.23005e-15
Plat	0.159603	9.84128e-07
Sept8	0.158674	5.6562e-08
Zfp36	0.158159	9.11969e-07
Pura	0.158157	1.83359e-07
Mrpl17	0.158122	1.1207e-07
Fyn	0.157189	0.00372329
Gpn3	0.15715	4.10108e-09
Tm9sf2	0.156981	7.31562e-07
Pcdhga12	0.156711	1.75885e-05
Gpt2	0.156654	1.76589e-06
Sox8	0.156573	7.05572e-07
Hmgn2	0.156465	2.26344e-05
Hdhd5	0.156434	2.05254e-05
Mdk	0.156421	1.22899e-06
Asap1	0.156105	3.25699e-05
Dab2	0.156047	8.53587e-09
Grm5	0.155772	1.49483e-09
Cept1	0.15543	4.15481e-05
Spcs1	0.15513	6.91009e-09
Itih5	0.154658	2.5991e-05
Ggh	0.154554	9.33357e-07
Lix1l	0.154515	4.74535e-10
Btbd3	0.154425	0.0134058
Kank1	0.154176	1.22474e-06
1500015O10Rik	0.153419	2.05512e-06
Pik3r1	0.153418	3.66983e-06
Bicd2	0.153406	3.13332e-09
Laptm4a	0.153377	1.33312e-10
Ptchd4	0.153078	0.0220863
Nme7	0.153049	5.89643e-08
Scn8a	0.153038	7.57269e-11
Pcsk1n	0.15288	0.0292771
Magi3	0.152846	0.000247714
Tmc7	0.152748	4.90113e-07
Ppp6c	0.152725	9.19321e-06
Ccdc141	0.152421	8.81483e-06
Rabggtb	0.152059	1.51534e-07
Nip7	0.151943	1.2478e-07
Mydgf	0.151657	6.16144e-07
Elavl4	0.151606	1.02899e-07
Mob4	0.151455	4.41448e-14
Rpl11	0.151413	3.03987e-08
Vps50	0.15086	4.08984e-05
Map2k1	0.150768	1.17298e-05
Copb1	0.150766	9.94895e-05
St3gal4	0.150743	1.42229e-06
Alkbh5	0.150564	0.000296534
Rad23a	0.150544	4.43374e-10
Cdc26	0.15038	2.25612e-10
Rer1	0.150234	2.4142e-08
Zfp458	0.150028	8.24011e-07
Mical2	0.149992	2.75849e-05
Sec11c	0.149835	0.000122745
Pdcd10	0.149717	4.16322e-09
Emc7	0.149644	9.4281e-08
Lypla1	0.149512	5.08732e-05
Rab18	0.149376	6.47764e-05
Rai1	0.149362	8.92042e-10
Pamr1	0.149287	6.8693e-07
Bmpr1a	0.149258	1.67843e-09
Swap70	0.149256	1.94357e-05
Tpt1	0.149192	1.04957e-09
Timm22	0.148489	5.44581e-08
Npas3	0.148379	5.82336e-07
Cfap20	0.148272	6.96466e-11
Ncam1	0.147934	9.21796e-05
Smc5	0.147913	2.03873e-07
Car2	0.147746	0.000149972
Nlgn3	0.147457	1.94363e-06
Dner	0.147122	2.03922e-06
Cdk17	0.147007	5.38896e-06
Tmem165	0.146929	0.000252378
Clcn2	0.146864	1.56367e-11
Cabin1	0.146837	7.32156e-07
Tm7sf3	0.146779	0.000425843
G3bp1	0.14615	2.6808e-07
Arcn1	0.146067	0.000220328
Amotl2	0.145825	2.3246e-07
Bcl2l2	0.14577	1.64232e-06
Tmem229a	0.145762	0.000151938
Gdpd2	0.145705	2.43445e-05
Pcnp	0.145694	2.17346e-05
Gm20383	0.145655	4.13054e-06
Stxbp3	0.145431	2.24601e-05
Fzd3	0.145359	0.000864133
Tmem167	0.145273	3.40204e-05
Tab2	0.145163	0.000123979
Asf1a	0.145114	1.12796e-10
Eif1b	0.144946	5.30178e-06
Zfp157	0.144816	7.68898e-07
Iscu	0.144607	7.19317e-08
Actr6	0.14409	1.13317e-06
Nrros	0.144057	3.33369e-07
Smarcc2	0.143949	3.08638e-07
Wasf3	0.14379	0.000389359
Lnpep	0.143671	4.2767e-08
Psmg3	0.143581	2.713e-07
Sbf2	0.143578	0.000629331
Slco1b2	0.143344	4.9953e-08
Ank	0.143213	0.00174081
Omg	0.143208	3.13998e-06
1110065P20Rik	0.143061	1.0246e-06
Sbk1	0.142823	2.24098e-09
Erg28	0.142724	1.38232e-05
Yae1d1	0.142583	9.55316e-09
Acin1	0.142563	7.84798e-08
Fgfr1op2	0.142367	0.0041715
Aqp4	0.142257	0.0284742
Hnrnpl	0.142169	4.03234e-06
Ppil6	0.14216	6.08404e-08
Eef1e1	0.141978	2.88258e-09
Smarcd1	0.14177	0.00014045
Ldb1	0.141698	3.94595e-13
Mthfd2l	0.141498	1.91596e-07
Krit1	0.141131	0.000255716
Ccdc90b	0.141016	3.76518e-07
Rhoa	0.140685	5.46877e-08
Rrs1	0.140505	1.35073e-05
Mmadhc	0.140446	4.59054e-08
Rnf182	0.140368	6.62827e-07
Abr	0.140271	1.24205e-09
Taf2	0.139924	4.56616e-07
Bmt2	0.139783	0.00382932
Chuk	0.139684	5.78322e-05
Sp3	0.139398	0.0154152
Klf9	0.139225	1.14509e-05
Cap1	0.139144	0.000909046
Sod2	0.139051	6.16117e-09
Kcnk2	0.138993	8.87925e-07
Lrrc4b	0.138928	1.28398e-06
Slc7a2	0.138772	0.00114987
Dnajc24	0.138693	5.48681e-08
Dbndd2	0.138541	1.39705e-08
Col9a3	0.138482	0.000108189
Ciao1	0.138057	9.17034e-08
Sh3gl1	0.137931	3.72063e-09
Hepacam	0.137842	3.64016e-08
Cldn5	0.137816	5.34128e-14
Ddit4l	0.13779	0.00181302
Polr2h	0.137625	3.64118e-06
Ppp3ca	0.137554	0.000392704
Col4a1	0.1374	1.05177e-07
Pycr2	0.13712	7.53036e-05
Kcnk1	0.137088	1.69527e-06
Tmem80	0.136848	2.56846e-07
Zbed3	0.136708	2.46557e-07
Lgr4	0.136583	0.000501054
Amn1	0.136473	0.000718899
Bloc1s2	0.136442	4.81636e-05
Pde6d	0.136411	3.95605e-06
Smim4	0.136316	0.000871548
Spred2	0.136299	8.20751e-06
Actr2	0.136246	9.8331e-05
Spire1	0.136211	1.53802e-07
Arhgef26	0.135948	0.000525369
Pdia6	0.135941	4.89904e-07
4931406P16Rik	0.13584	0.000492507
Gnao1	0.135833	0.000682544
Tmem33	0.135804	4.42921e-10
Snapin	0.135109	1.79068e-05
Cdkn1b	0.135037	1.36046e-07
Nkx2-2	0.134836	1.64588e-10
Rap2b	0.134809	9.33521e-07
Srpk1	0.134542	1.58344e-06
Rnpep	0.134425	6.18312e-05
P4ha1	0.134346	3.28347e-08
Cnn3	0.134249	3.21113e-10
Nit2	0.1342	5.24046e-09
Sp3os	0.134193	9.35249e-05
Lactb2	0.134173	0.000420728
Zdhhc17	0.133913	4.85003e-06
Vbp1	0.133895	0.0150027
Tmem251	0.133717	1.77174e-06
Fam96b	0.133545	4.1124e-05
S100a16	0.133468	1.19343e-05
Ctnnd1	0.133415	1.00996e-09
Vldlr	0.133345	0.01691
Usp6nl	0.133298	3.79585e-06
Kdm6b	0.1327	9.75159e-08
Foxk2	0.132628	1.09579e-07
Akt2	0.132627	4.97117e-07
Tmed9	0.13255	1.60144e-05
Immp1l	0.132397	0.00106262
Azi2	0.132363	0.0151976
Med7	0.132345	6.12985e-07
Aspa	0.132329	4.28927e-06
Acot1	0.132326	2.8349e-07
Ppp1r35	0.132025	1.1978e-13
Gk	0.131829	0.000539376
Cdc42	0.131807	3.73629e-07
Mterf3	0.131713	3.45429e-08
Dnajb12	0.13152	0.000475142
Arhgef40	0.131474	4.74024e-05
Rnf146	0.131277	9.6646e-09
Tmem184b	0.130828	1.93457e-06
Sema4a	0.130442	0.00419346
Cox7c	0.130289	5.69668e-05
Adra2a	0.130183	1.06995e-07
Asxl2	0.130068	1.4212e-06
Gm26703	0.130057	0.000232326
Klf6	0.12996	0.00111641
Magoh	0.129878	5.79745e-09
Ncstn	0.129711	0.000488645
Rpl15	0.129677	2.56945e-06
Dgkb	0.129623	0.0135289
Morf4l2	0.129623	4.30135e-09
Ccdc190	0.129577	0.00742338
Aga	0.129358	0.000280864
Pcdh20	0.129356	1.62473e-08
Cherp	0.12912	0.00177655
Aldh1a1	0.12906	1.16563e-08
Brd2	0.128861	0.000124159
Bcas2	0.128785	1.53246e-05
Rnf111	0.128676	9.44215e-06
Krcc1	0.128515	0.00203943
Cxcl12	0.128477	3.4416e-06
Washc3	0.128334	5.39255e-10
Nfic	0.128304	0.00522131
Per3	0.128281	0.00680571
Them4	0.128208	9.78255e-05
Sap18	0.128176	5.48106e-05
1810058I24Rik	0.128074	0.00010467
Elmo2	0.127922	4.57947e-05
Ciapin1	0.127748	0.000760742
Eef1akmt2	0.127469	1.06959e-05
Max	0.127366	3.44936e-06
Cmya5	0.127238	0.0016872
Ppp3r1	0.126878	0.00300278
Apoe	0.126786	0.000345016
Akr1a1	0.1261	0.0344468
Mat2a	0.125976	0.000232618
Lamtor1	0.125911	1.77352e-06
Lrp1b	0.125741	0.00943753
Ctsl	0.125723	3.8743e-06
Ebna1bp2	0.125544	1.46269e-07
Pigp	0.125466	1.04709e-07
Aff1	0.125415	4.92921e-06
Acer3	0.125415	1.15766e-06
Mrpl36	0.125386	4.56017e-05
Commd6	0.125337	3.79288e-05
Lpar4	0.1251	0.0167601
Cdkn2d	0.125098	0.0248553
U2af1	0.125043	0.000284296
Lhfp	0.124875	0.000594323
Ndp	0.124871	0.000175722
Fam76b	0.124711	0.00201308
Ptbp2	0.124571	7.22221e-06
Actr10	0.124535	2.99342e-06
Tspan14	0.124422	2.13101e-05
Mrgbp	0.124415	4.76278e-05
Zfand5	0.124407	0.00831034
Lims1	0.124402	0.000384628
Arsb	0.124378	1.50108e-05
Pex7	0.124364	0.0446356
Uba3	0.12413	0.00239568
Atxn7	0.123981	0.0464773
Klf13	0.123646	0.000305736
Ttc8	0.12364	0.00119401
Lrp4	0.123492	0.00416963
Ap5m1	0.123448	0.00660578
Phc3	0.123389	0.00250294
Acsl6	0.123367	1.16333e-06
Sirt4	0.123245	1.80454e-07
Senp3	0.123191	0.0151325
Mrps6	0.123063	3.81835e-07
Phb2	0.122978	0.0468034
Ptpn4	0.122736	1.22904e-05
Nup54	0.122471	0.000137249
Cyp2j6	0.122413	4.99275e-06
Msantd3	0.122314	1.24205e-07
Ramp2	0.121998	0.0484036
Pdcl3	0.121748	4.81139e-05
Snrnp70	0.121564	0.00189508
Psmb2	0.121557	2.8504e-07
Hey1	0.12155	1.31258e-06
D630033O11Rik	0.121541	1.46717e-06
Fzd1	0.121536	9.29026e-07
1700066M21Rik	0.121394	0.000995845
Dennd1b	0.12138	2.77667e-05
1500011K16Rik	0.121235	0.000295575
Polr1d	0.121112	1.93619e-05
Pdgfrl	0.120912	0.00106486
Otub1	0.120861	0.000408424
Spin1	0.120716	0.0102754
Desi2	0.120566	5.04525e-06
Igsf8	0.120469	1.25577e-05
Ptprd	0.120396	0.000938185
Pcf11	0.120129	3.89176e-06
Tiparp	0.119987	0.00018443
Cldn11	0.119718	3.75746e-08
Mafg	0.119649	4.62559e-05
Tef	0.119562	2.86524e-06
Wrnip1	0.119473	6.16887e-06
Apc	0.119443	0.000699994
Zfp931	0.11944	3.80707e-07
Zfc3h1	0.119342	6.80477e-06
Nt5m	0.119213	1.39584e-06
Eef1akmt1	0.118962	0.000586203
Snrnp40	0.118948	0.000135777
Smarcad1	0.118811	0.0217813
Rps27l	0.118771	7.53841e-06
Wdr1	0.118538	4.15316e-07
Mapk1	0.118295	0.000196459
Ctso	0.118161	0.00101268
Tmem136	0.118078	0.00802477
Mier3	0.117862	2.34186e-07
Mtpn	0.117838	0.000239618
Fam174a	0.117797	1.40879e-07
Sike1	0.117762	0.00157605
Kctd13	0.117613	1.30042e-09
Prkca	0.117491	0.0142479
Aebp2	0.117477	0.000209689
Hnrnpa3	0.117458	0.0492844
Pnpt1	0.117377	0.00411426
Atp5j	0.117275	0.00257515
Rps7	0.117009	2.05637e-07
Fam173b	0.116937	0.00014125
Paxx	0.116909	0.00145914
Fzd2	0.116849	0.00265826
Cstf2t	0.116712	0.000564111
Slco1a4	0.116656	1.18069e-06
Gng11	0.116276	6.27621e-07
Arhgef28	0.116259	3.64001e-09
Tmem170b	0.116218	0.000874298
4632415L05Rik	0.115919	2.4605e-05
Srp9	0.115913	0.000136875
Arl6ip1	0.115802	0.000485557
Gabrb1	0.115716	0.000900349
Lamp2	0.115565	5.48575e-07
Slbp	0.11476	0.0315734
Rpl23a	0.114402	9.46618e-06
Tcp11l2	0.114348	4.17157e-07
Prkar1a	0.114164	0.00365252
Ndufs8	0.114156	4.23463e-05
Mettl21a	0.114099	0.000179963
Nfatc3	0.114092	2.7195e-05
Zfp422	0.11404	2.51637e-07
Fam208a	0.114007	0.00039133
Adh5	0.114005	0.00716742
Serinc3	0.113967	0.00301316
Phlda3	0.113947	4.05213e-06
Fat1	0.113688	7.42402e-08
Gabra4	0.113511	2.60389e-05
Ptar1	0.113494	5.17821e-06
Fam228a	0.113322	4.48546e-06
Itgb8	0.113243	0.000306828
Hnrnph2	0.113117	0.00992882
Ppp1r15b	0.113011	1.43419e-06
Man2b2	0.112992	1.52104e-06
Bloc1s1	0.112924	8.81785e-05
Dguok	0.112904	0.00262065
Qk	0.112787	0.000523209
Tm7sf2	0.112733	6.87244e-06
Tyw5	0.112644	4.19065e-08
Tapt1	0.112598	0.00265832
Ccnl2	0.112572	0.000361648
Tprkb	0.112531	4.67838e-05
Celf1	0.11247	8.78008e-05
Trib1	0.112436	0.0400007
Pacrg	0.112417	1.05299e-06
Cnbp	0.112391	7.72883e-07
Ccnc	0.112382	0.00406198
1700020I14Rik	0.112248	0.000519496
Hnrnph3	0.112248	0.029971
4930570G19Rik	0.112246	0.00334928
Glrx	0.112211	0.0122139
Tomm5	0.112154	9.33724e-08
Rcbtb2	0.112121	0.00013706
Tfg	0.111905	5.53473e-06
Srsf11	0.11188	0.000201805
Fahd1	0.111866	0.00420878
Rnf138	0.111774	8.16479e-05
N4bp2l2	0.111739	0.00747994
Trp53	0.111587	6.37738e-09
4931406C07Rik	0.111455	0.0387594
Sf3b5	0.111424	0.0448732
Chfr	0.111363	0.00100596
Crls1	0.111101	0.00033388
Igfbp7	0.110966	2.18287e-10
Gm20342	0.110594	0.000756223
Rbms1	0.11054	0.0128823
Irak1bp1	0.110531	0.000305885
Camta1	0.11046	0.00258653
Mospd2	0.11036	1.35257e-06
Pdk4	0.110356	0.00153403
Cklf	0.110336	0.00132388
Rdh5	0.110326	0.000807154
Dusp11	0.110207	0.00186251
Mrps17	0.110128	0.000302357
Tceal8	0.110053	5.72635e-06
Zfp606	0.109919	0.000242875
Ube2r2	0.10984	0.000846849
Klhl9	0.109679	7.73822e-09
Fam131a	0.10967	0.00295586
R3hdm1	0.109531	0.00252668
Tmem218	0.109445	0.0010975
Cacybp	0.109415	0.0409998
Ube2i	0.10933	0.00417695
Plekhf2	0.10925	0.000497945
Elovl4	0.109235	0.00128156
Tmem70	0.109208	0.000230434
Kdsr	0.108898	0.00248524
Atf7ip	0.108886	0.0290228
Fam49b	0.108869	0.00430236
Fam92a	0.108837	0.00166898
Pcbp2	0.108738	0.000662721
Cnot4	0.108708	0.0010681
Irgm1	0.108671	1.82809e-07
Dctd	0.108648	0.000266935
1700096K18Rik	0.10862	1.29925e-06
Cd320	0.108597	0.0103311
Cebpa	0.108479	1.94477e-07
Mrto4	0.108471	2.26399e-05
Gin1	0.108378	0.000170286
Prom1	0.108349	5.31233e-05
Setdb1	0.108308	0.0192356
Dok7	0.108249	0.00112168
Flt1	0.108152	2.88121e-06
Pabpc1	0.107987	0.000638413
Slc20a2	0.107795	0.00078025
Gtf2a1	0.107678	0.000315712
A430046D13Rik	0.107626	3.76503e-06
Dnajb11	0.107592	4.04012e-05
Nrd1	0.107472	0.000514092
Anapc10	0.107469	7.38111e-06
Ndufb3	0.107442	6.22605e-07
Gls	0.107312	1.73874e-07
Mgst3	0.107292	1.94982e-05
Polr2c	0.10727	0.0079555
Pop7	0.107214	5.96327e-05
Atf1	0.107004	1.41698e-05
Nfkbib	0.106907	0.00480406
Vps29	0.106844	0.0292283
Atp6v1h	0.10683	0.000956792
Il15ra	0.106728	0.00746435
Cdk11b	0.106696	5.3193e-05
Gosr1	0.106689	4.09114e-05
Pim3	0.106641	6.27416e-07
Arl6	0.106608	3.14424e-07
Ppp2ca	0.106477	0.0195469
Phc2	0.106471	6.40682e-05
Vdac3	0.106401	0.0161774
Trrap	0.106351	0.0180222
Rbm17	0.106213	0.0104168
Rps5	0.106087	1.13041e-06
Hectd2	0.105924	1.53326e-05
Zfp280d	0.105703	0.000119001
Magi1	0.105681	0.0011982
Tmem38b	0.105649	0.000701795
Jun	0.105594	3.20315e-13
Comt	0.105553	0.000104044
Rc3h2	0.105519	0.0104792
Txnl1	0.105425	0.00246478
Washc4	0.105317	0.0088659
Mvk	0.105304	0.000114425
Tcf7l2	0.105274	0.00249207
Ppic	0.105192	0.000564272
Rps6	0.105156	3.27783e-05
Trappc4	0.105025	0.00132537
Yaf2	0.104989	0.00102891
Vasp	0.104962	0.000393032
Dapk1	0.104915	2.47948e-06
Mrps14	0.10461	1.66657e-05
Ndfip1	0.104587	0.0359351
Ran	0.104526	1.20442e-07
Capza1	0.104391	0.00521362
Mplkip	0.104306	8.8047e-06
Fbxo8	0.104125	1.51572e-05
Mzt2	0.103893	0.000103435
Cdc42se1	0.103737	0.00088756
Clmn	0.103719	0.0419344
Tap2	0.103625	0.0132329
Neo1	0.103477	6.36143e-05
Mrs2	0.103462	0.0124745
Rrp36	0.103389	0.00064335
1110008F13Rik	0.103382	2.30449e-06
Aph1a	0.103234	1.69206e-05
Trps1	0.103225	0.024639
Mt2	0.10308	0.00788773
Stmn3	0.102819	0.0128662
Klhl7	0.102776	0.000692739
Hnrnpab	0.102746	7.36774e-06
Vta1	0.102703	6.50861e-05
Tnrc18	0.102655	3.32223e-07
Hif3a	0.102597	5.42914e-05
P3h3	0.102538	1.27467e-06
Kmt5b	0.102521	0.0239351
Gm2115	0.102479	0.00518821
Zfand1	0.102421	0.0406868
Dido1	0.102217	0.00128199
Smg5	0.102011	0.000866904
Uba52	0.101942	0.000356483
P4ha2	0.101929	0.00145495
Lmbrd1	0.101779	0.00417562
Rmnd5a	0.101767	0.0302499
Lsm3	0.10172	0.00793174
Gm3448	0.101706	3.19089e-07
Slc41a1	0.101627	0.00130343
Atp6v1b2	0.101568	0.00425843
Dlgap1	0.101546	0.0273309
Hist3h2a	0.101521	0.00236348
Dio2	0.101464	1.77098e-05
Lsm5	0.1014	0.0004537
Myef2	0.101317	0.0151238
Nudt11	0.101195	1.68526e-05
Map7d1	0.101152	0.00855318
Pmpca	0.101124	8.84452e-05
0610037L13Rik	0.101115	0.000104968
Fam58b	0.101102	2.51577e-06
Rassf1	0.101075	0.00408871
Cep170	0.101017	0.000796228
Trpt1	0.100995	0.0448316
Csde1	0.100842	0.000125434
Fbrsl1	0.100619	6.71088e-07
Fbxl20	0.100532	0.042892
Lcorl	0.100494	0.000648004
Usp45	0.100442	0.0495677
Psmc2	0.100337	0.000415284
Vma21	0.100193	0.00449689
Ttc28	0.10018	0.00995579
Mrpl32	0.100178	7.7194e-05
Rps10	0.1001	1.46797e-08
Znrf1	0.100057	0.000471138
Dennd2a	0.100052	0.000105379
Brms1l	0.100005	4.77373e-05
Rasl11b	0.100002	0.00755268
Shroom3	-0.107603	0.00259442
Sik1	-0.124887	0.00178156
Slc1a3	-0.125215	0.00264927
Nr4a2	-0.163348	4.23507e-08
C1qc	-0.177563	0.0164335
Clu	-0.201439	0.013014
Gstm5	-0.203576	0.00147188
Ddx5	-0.210111	8.61474e-10
Calm1	-0.243218	0.000535048
Plpp3	-0.243984	7.10215e-21
Cnot3	-0.275853	0.0365627
Ino80b	-0.282336	0.0138947
C1qb	-0.285912	0.00611477
Clk1	-0.289837	0.00220861
Fermt2	-0.289945	4.39746e-08
Phactr3	-0.295828	0.00454666
Tubb2b	-0.299067	1.60986e-05
Fam213a	-0.299664	0.0416543
Acsbg1	-0.300488	5.05705e-05
Ktn1	-0.300631	0.000149134
Tnrc6a	-0.301318	1.74919e-05
Ptms	-0.308747	0.0172795
Por	-0.309558	0.032487
Grina	-0.313515	5.2251e-06
Tlr3	-0.315285	0.0175187
Brd9	-0.319259	8.11039e-07
Rps21	-0.329322	0.025131
Myo18a	-0.331201	0.0002963
Aldoc	-0.332894	2.98889e-22
Rorb	-0.337205	9.16965e-16
Son	-0.341292	8.42936e-24
mt-Atp8	-0.341916	0.0112783
Nudcd3	-0.3563	1.50725e-08
Gm10600	-0.360542	3.09483e-58
Dkk3	-0.360769	0.0187665
Tle4	-0.36116	2.94177e-05
Pax6	-0.362235	1.84996e-07
Pygb	-0.363386	1.52444e-05
Dhrs3	-0.384456	2.05221e-05
Mt3	-0.387722	3.7548e-34
Pdcd4	-0.389284	3.97083e-06
Gapdh	-0.399226	2.62231e-24
Cebpz	-0.400707	3.12241e-10
Luzp2	-0.405484	1.29601e-20
Mfge8	-0.405892	6.99051e-28
Mro	-0.416323	3.44258e-10
Slitrk2	-0.429138	3.04193e-11
Ndrg2	-0.442098	4.35601e-38
Atp5k	-0.447903	1.28662e-10
Lars2	-0.462769	1.99776e-07
Rps29	-0.475646	3.20728e-19
Lmo4	-0.49972	3.97367e-17
Wls	-0.503526	1.1303e-11
S100b	-0.508346	2.43444e-18
Nmt1	-0.5111	1.33731e-19
Itih3	-0.533242	9.14047e-07
Prelp	-0.533598	2.22007e-19
AC149090.1	-0.660848	1.133e-30
Pde10a	-0.676064	3.85466e-06
Rpl41	-0.679697	2.00935e-50
Gm42418	-0.830689	8.82084e-125
Ntm	-0.907321	1.17322e-123
mt-Nd3	-1.37512	4.65609e-246

## Sheet: Supplementary Table 8
Supplementary Table 8: Differentially expressed genes in astrocytes between nKO and WT mice . Adjusted p-values are Bonferroni corrected.
Gene	avg_log2FC	p_val_adj
Ttr	3.18496	0
Hopx	1.31456	2.74857e-137
F3	1.00691	5.72574e-148
Enpp2	0.976685	2.09423e-128
Abhd3	0.825876	3.57812e-99
Dbp	0.780937	1.44016e-78
Plp1	0.742139	6.75712e-83
Pfn1	0.687654	3.65871e-68
Tsc22d4	0.679523	6.32717e-95
Selenof	0.646066	1.33844e-61
Slc6a1	0.642681	7.68785e-67
Tmem128	0.626247	2.21486e-83
Spry2	0.624627	7.33634e-68
Hacd2	0.604257	1.19886e-60
Atp1b2	0.592367	5.21634e-102
Ost4	0.590302	4.04815e-54
Rbp1	0.587547	6.38388e-41
Slc39a12	0.587197	3.42772e-54
Snhg9	0.570792	1.99168e-70
1810037I17Rik	0.560075	3.48262e-50
Nr1d1	0.555651	1.13945e-43
Gja1	0.554322	2.17948e-75
Tsc22d3	0.531375	2.39835e-33
Acot1	0.528056	1.64418e-45
Cox17	0.525151	1.60625e-41
Snrpf	0.52491	1.13701e-58
Fgfrl1	0.522791	4.36236e-43
Rpl27	0.502914	4.02107e-42
Nrarp	0.501316	1.47474e-37
B2m	0.495626	2.3304e-32
Rnf5	0.494708	2.60255e-51
Atp5g3	0.494684	4.51836e-45
Sem1	0.482165	5.15593e-41
Tmed7	0.4782	1.09325e-34
Fzd2	0.477563	5.17786e-33
Id3	0.472754	3.14978e-22
Rhob	0.456585	9.08333e-33
Naaa	0.451473	1.64791e-33
Ppia	0.447903	6.64174e-43
Selenok	0.447144	6.3109e-44
Ptgds	0.446433	1.18939e-40
Rcn2	0.444037	1.69675e-41
Atxn2l	0.442838	1.49557e-41
Impact	0.437093	1.04888e-42
H3f3a	0.43454	2.31053e-41
Selenop	0.433012	3.02266e-38
Zfyve21	0.432992	1.55977e-33
Fdx1	0.432795	1.98327e-41
Rpl7a	0.430611	1.83517e-37
Cpe	0.425514	3.87512e-33
Sdhd	0.423565	1.65949e-42
Smim26	0.421039	2.08469e-36
Atp5g2	0.42077	3.43693e-34
Tomm7	0.415656	5.09222e-32
Sdf2	0.415309	5.97037e-32
Chst2	0.413094	2.5031e-31
Gnb2	0.410097	2.76458e-30
Vegfa	0.406677	4.49242e-16
Srsf5	0.406321	5.50675e-31
Ndufb3	0.404053	2.16022e-33
Ndufc2	0.402035	3.18264e-33
Ndufa1	0.400708	1.73606e-33
Chchd10	0.397213	3.46836e-29
Mt2	0.395804	1.58305e-33
Prdx3	0.395519	1.54541e-30
Unc50	0.394934	3.60992e-35
Car2	0.392367	6.25164e-27
Nkain4	0.391233	3.7873e-30
Acyp2	0.390454	6.61079e-30
Yipf4	0.389726	2.15006e-32
St3gal4	0.389704	8.57337e-30
Uqcrb	0.387973	1.6203e-28
Ttyh3	0.387797	7.13808e-28
Mrps28	0.385694	3.15873e-29
Paip2	0.384538	3.57266e-29
Rgcc	0.383144	2.21888e-20
Cstb	0.383122	1.16243e-32
Mt1	0.3811	2.04665e-34
Ckb	0.379298	3.73606e-53
mt-Nd3	0.378309	8.58785e-36
Lgmn	0.37824	2.95434e-21
Serinc3	0.377413	4.44816e-23
Srebf1	0.3741	8.42878e-18
Il33	0.36735	2.32911e-26
Slc25a33	0.366817	8.41753e-29
Cth	0.364083	5.98343e-27
Eif4a2	0.363859	2.17916e-28
Cox7c	0.363476	5.71232e-28
Kdelr2	0.362315	2.41449e-27
Slc25a5	0.360423	6.95981e-24
Ppib	0.358969	1.65389e-34
Tspan7	0.358949	3.27541e-29
Gm10076	0.358477	5.13989e-21
Psd2	0.356406	7.62568e-23
Etnppl	0.352376	1.52799e-14
Tst	0.350582	1.42887e-22
Zfp36	0.350385	2.79534e-16
1810058I24Rik	0.348817	3.99784e-18
Cadm4	0.346231	9.20347e-24
Shisa4	0.345272	2.04233e-21
Slc27a1	0.344591	2.02313e-24
Msmo1	0.344517	7.48615e-16
Itm2b	0.344091	6.62923e-33
Tmsb4x	0.344063	1.85603e-30
Rpa3	0.34326	2.86568e-39
Fzd4	0.343042	1.9111e-26
Polr2k	0.340334	3.18733e-15
Cd302	0.339614	9.1867e-24
Id4	0.338115	2.64899e-20
Bsg	0.336195	1.89084e-28
Itm2c	0.334968	4.59799e-31
Mfsd14a	0.333412	3.11675e-24
AC160336.1	0.333182	8.56023e-11
Eva1a	0.333065	7.26104e-24
Txn1	0.332696	1.68265e-26
Mif	0.332609	1.14595e-21
mt-Nd1	0.332573	3.6063e-29
Elovl5	0.331628	4.86817e-21
Per3	0.330107	5.1502e-15
Cystm1	0.328831	3.53931e-23
Eloc	0.328495	2.57066e-16
Mpc1	0.324852	1.2339e-25
Bhlhe40	0.32175	1.25099e-19
Omg	0.321	3.9839e-19
Rbm3	0.320819	6.27611e-24
Cnn3	0.318992	9.56574e-26
Cd9	0.318941	5.90179e-13
Klf15	0.317471	6.30653e-25
Fdps	0.316033	7.25311e-12
Psmb7	0.315016	7.23913e-14
Hapln1	0.313803	3.99713e-18
Aldoa	0.312428	3.61482e-28
Atp5e	0.310926	1.83389e-20
Gatm	0.31015	9.3435e-25
Socs2	0.30912	4.87274e-42
Rgma	0.30819	2.01417e-15
Cs	0.303924	4.36661e-18
Sema4a	0.303894	1.25071e-19
Cnbp	0.303616	1.20612e-19
Hnrnpk	0.302191	4.05823e-21
Slc7a11	0.302012	4.12544e-09
Srsf9	0.300885	2.52587e-19
Sox9	0.300576	2.67939e-19
Gprc5b	0.298432	6.78006e-20
Gfap	0.298245	6.84282e-11
Hist1h2bc	0.296951	4.04023e-16
Cyb5a	0.296255	3.56714e-16
Ndufb4	0.295822	1.70245e-17
Lamtor3	0.295423	1.65936e-18
Hexb	0.295383	1.75841e-15
Ssr3	0.294795	6.35632e-14
Cox6c	0.294763	1.28476e-19
Gpr37	0.294458	2.42456e-18
Rab9	0.294287	8.17194e-16
Hnrnph1	0.29413	3.53938e-15
Sft2d1	0.293113	2.91486e-24
Actg1	0.29248	1.48428e-23
Gm11627	0.29085	3.41599e-14
Sap30	0.289656	2.67277e-28
Gdf10	0.289073	1.33944e-22
Mgst1	0.288906	3.88516e-18
Rpl9	0.28848	3.51654e-15
Tef	0.288105	5.61496e-14
Rgs5	0.286875	4.14973e-06
Efhd2	0.285596	1.48545e-13
Med30	0.285465	6.13973e-31
Ndufa8	0.285429	4.24566e-19
Llgl1	0.284813	3.071e-26
Tmem59	0.284032	5.32335e-25
mt-Co1	0.282308	7.77544e-31
Btf3	0.282263	2.54934e-16
Txnip	0.280745	9.48549e-17
Agmo	0.280295	1.05231e-16
Gna12	0.279992	3.28336e-21
Tmbim6	0.279112	3.38793e-13
Ide	0.276235	3.2849e-18
Cldn10	0.275575	9.84905e-21
Nat8f1	0.275413	4.12241e-11
Idi1	0.275246	1.76766e-11
Cox6a1	0.275027	4.12612e-15
Hnrnpf	0.274125	3.75043e-18
Fam210b	0.273677	3.69953e-20
Aqp4	0.272904	1.71323e-15
Rer1	0.272622	2.48872e-21
Bloc1s1	0.272611	5.5423e-19
Pts	0.27213	1.77742e-13
Rnf7	0.271498	8.68711e-17
Usp19	0.269545	2.69072e-15
Prdx4	0.269441	2.15957e-19
Hnrnpa1	0.268571	8.96879e-16
Atp5j	0.267701	3.74723e-13
Arl8a	0.267478	9.05287e-12
Abhd16a	0.266947	3.62167e-17
Fabp7	0.266515	5.68691e-05
Junb	0.265762	1.32548e-22
Usf1	0.265314	2.523e-21
1190007I07Rik	0.265026	3.6782e-23
mt-Co2	0.264952	1.33527e-28
Gng5	0.263491	2.96595e-14
Tm2d1	0.263286	3.29481e-18
Map2k1	0.262961	5.779e-19
Ndufab1	0.262594	1.69162e-17
Pex13	0.262567	1.7606e-17
Mpv17	0.261411	2.51315e-15
Atp6v0e	0.261235	1.2654e-13
Glrx	0.260724	1.25596e-16
Mrpl27	0.259388	1.66069e-15
H2-D1	0.258928	4.67588e-10
E130114P18Rik	0.25852	4.91405e-12
Rab28	0.25845	3.17087e-16
Scg5	0.258434	4.26503e-17
Snhg6	0.25764	2.8463e-27
Klf13	0.257467	3.43216e-17
Tmem55a	0.257227	5.80322e-13
mt-Atp6	0.256973	1.70822e-29
Erh	0.254971	5.06667e-15
Churc1	0.254095	5.3462e-17
Senp3	0.253701	9.3025e-17
Rab31	0.253657	2.26896e-11
Araf	0.25343	2.14247e-17
Naga	0.253418	1.19669e-15
Comt	0.25262	1.20061e-20
Cops7a	0.252375	3.75904e-14
Tap2	0.252132	4.0466e-18
Cox4i1	0.251932	4.08175e-19
Ndufa7	0.251404	1.77239e-14
Metrn	0.251398	6.55344e-11
Gm1673	0.25105	2.99303e-10
Fzd1	0.24982	3.50867e-18
Hsd11b1	0.249366	3.71018e-16
Gnas	0.248885	2.87054e-10
Dazap2	0.248762	1.72805e-14
Rheb	0.248295	2.02245e-17
Bmyc	0.247706	2.48846e-11
Cyr61	0.247701	1.68196e-20
Atn1	0.247681	1.19643e-25
Glul	0.247266	4.73425e-20
Oat	0.246147	1.53553e-11
Nrros	0.245998	1.46514e-19
Nfkbia	0.244438	1.4505e-24
Trappc2	0.244405	7.17377e-19
Stx4a	0.243817	1.54833e-16
Sf3b6	0.243159	5.76199e-13
Atp5g1	0.242621	2.75211e-11
Fads1	0.242595	1.06734e-10
Ddit4	0.242588	1.54534e-15
Ednrb	0.242422	3.84786e-14
Msi1	0.241845	1.62653e-10
Ube2n	0.241712	6.96517e-13
Smim4	0.24141	2.98238e-12
Washc3	0.240559	1.23533e-15
Ctso	0.238999	3.75095e-10
Rps27l	0.238728	2.68181e-11
Tcp11l2	0.238299	1.39545e-15
Pim3	0.237893	2.36397e-14
Rnf130	0.237809	3.03875e-14
Snx3	0.23769	7.51985e-14
Iscu	0.237169	1.40807e-13
Plppr5	0.2371	7.3178e-26
Psma5	0.237083	2.03298e-13
Rac1	0.236523	9.4237e-12
Dusp6	0.235977	8.72019e-14
Slc38a3	0.234376	9.57333e-09
Polr2f	0.234368	1.5396e-10
mt-Cytb	0.233702	2.85649e-21
Sod2	0.233236	9.59093e-16
Trp53i13	0.233222	3.98632e-17
Pcyt2	0.23321	1.04489e-07
Plekhg1	0.233084	1.18342e-14
Arf4	0.233056	1.8205e-11
Hhatl	0.231833	6.02618e-10
Tm7sf3	0.231109	5.11008e-11
Prdx1	0.230753	3.2861e-13
Pcbp2	0.230429	3.35949e-08
Pfdn4	0.230019	6.63257e-14
Lrrc4b	0.229762	6.18247e-12
Acsl6	0.229204	3.45412e-14
Slc22a23	0.228956	4.56489e-12
Tsc22d1	0.228871	7.14234e-07
Unc13c	0.228665	0.000232895
Tob2	0.228502	2.39263e-10
Cox6b1	0.228378	9.08109e-11
Car8	0.228294	2.19772e-13
Abhd17b	0.228246	6.32636e-10
Ngef	0.22783	5.00279e-10
Pin1	0.227761	1.34921e-07
Tm7sf2	0.22677	3.21108e-15
Atp6ap2	0.225472	8.58143e-16
Txndc5	0.225431	1.99733e-15
Rnaset2a	0.225352	7.52377e-27
0610009B22Rik	0.225228	6.21169e-21
Znrd1	0.225207	2.83016e-15
mt-Co3	0.225081	4.1487e-27
Golga7	0.224976	6.48943e-10
Hmgb2	0.224791	5.94681e-17
Slc33a1	0.224586	2.45814e-12
Sdcbp	0.224423	1.65697e-14
1500015O10Rik	0.224287	1.6401e-17
Ier5	0.223863	1.61697e-08
Hspb11	0.22323	6.36034e-15
Exosc3	0.222906	1.00569e-17
Hist1h1c	0.222321	2.54553e-07
Cept1	0.222126	1.45841e-13
Ndufa4	0.221733	5.61192e-10
Gm14964	0.221048	4.01904e-12
Arhgef10l	0.220987	1.85454e-20
Med31	0.220781	5.84107e-11
Eps15	0.220697	3.1572e-08
Fmc1	0.220504	1.74862e-11
Nrbp2	0.220342	6.18259e-10
2810403A07Rik	0.220145	1.71551e-08
Eef1e1	0.219981	8.11915e-16
Phgdh	0.219186	2.19202e-11
Tceal8	0.219075	3.71044e-11
Ewsr1	0.218871	5.97896e-15
Tm9sf2	0.218739	1.33942e-09
Ndufb7	0.217733	9.57525e-09
Npl	0.216432	3.97402e-20
Adh5	0.215975	1.40781e-09
Ubqln2	0.215686	7.66572e-14
Pyurf	0.2154	4.3885e-06
Cdc42ep4	0.21528	4.61112e-08
Mien1	0.215148	3.75591e-07
Aco2	0.214809	2.93594e-09
Nde1	0.214598	7.72796e-13
Bccip	0.214515	3.45154e-17
Asah1	0.214434	7.20117e-11
Sec61g	0.214247	2.89079e-07
Pex2	0.213985	6.93316e-12
H1f0	0.213971	8.47677e-13
Bhlhe41	0.213943	3.02371e-08
Sub1	0.213874	9.09987e-11
Slc1a4	0.213657	2.0783e-10
Rbx1	0.21353	2.06807e-07
Nr1d2	0.213106	1.80006e-13
Bpnt1	0.213007	5.20331e-18
Rassf2	0.213004	3.90147e-10
Coa6	0.212908	3.44921e-14
Cbr3	0.212582	7.0804e-12
Mxd4	0.212388	2.97693e-10
Tspan14	0.212066	6.61622e-16
Naa20	0.211328	2.32482e-12
Nt5c	0.211216	7.79083e-10
Hnrnpa2b1	0.211209	3.29525e-09
Pigp	0.211101	1.18539e-13
Sumo2	0.210986	8.93456e-13
Arhgdia	0.210814	3.64727e-06
Fam96b	0.210197	1.51974e-10
Fam214a	0.210107	2.02534e-16
Tulp3	0.209723	2.65105e-12
Lrig1	0.209656	0.000220636
Alyref	0.209086	5.03689e-22
Ldb1	0.20901	9.57972e-24
Aph1a	0.208972	5.35256e-15
Cav2	0.208756	1.16691e-05
Rps28	0.207923	3.65014e-09
Kctd12	0.207663	3.08085e-08
Ndufb5	0.207444	1.41251e-05
Tceal1	0.207231	8.63494e-08
Cdc26	0.207197	3.67562e-17
Cyc1	0.207103	3.42108e-11
Psma2	0.206342	1.40384e-10
Cfap20	0.206295	6.91309e-14
Rnaset2b	0.205895	8.36969e-13
Tmem33	0.205887	1.95455e-13
Cebpb	0.205697	7.28402e-12
Sra1	0.205324	2.60035e-11
Sigmar1	0.205159	2.05845e-08
Folh1	0.204822	2.9438e-09
Ndrg4	0.204282	2.8909e-11
Hepacam	0.203864	1.22536e-09
Rsrp1	0.203317	2.64152e-07
Ssfa2	0.203122	2.05444e-08
Ddhd1	0.202914	3.41029e-06
Sdc4	0.202679	6.08557e-07
Cyp2j6	0.201571	4.31535e-12
H2afj	0.201259	6.25545e-08
Mterf3	0.200727	1.097e-09
Ube2e1	0.200661	6.32659e-10
1500011K16Rik	0.200496	9.88174e-09
Hddc2	0.200218	6.68901e-11
Timm13	0.199495	6.26799e-06
Psmg1	0.199262	8.07601e-14
Ap3m1	0.19908	2.17708e-08
Psenen	0.198929	2.90598e-11
Chchd1	0.198883	6.26903e-05
Ndufs8	0.198182	1.69139e-08
Kcnj10	0.197779	6.71525e-07
Arsb	0.197544	1.08625e-11
Polr2g	0.197501	3.69513e-10
Id1	0.197071	8.15036e-08
Lsm3	0.196945	9.3207e-12
Gtf2b	0.196673	6.41256e-14
Tmem9b	0.196246	1.2527e-08
Pdk2	0.196136	1.11344e-07
Gadd45g	0.195988	2.62955e-08
Cd81	0.195707	1.17963e-14
Nkx2-2	0.195603	1.23385e-13
Ndufb2	0.194958	2.17207e-07
Asf1a	0.194941	2.30071e-12
Timm22	0.194833	1.20669e-08
Zbed3	0.194603	3.15824e-13
Bloc1s2	0.194562	1.99113e-06
Fh1	0.194295	2.39786e-18
Cmtm3	0.194114	1.01385e-08
Gpn3	0.193864	5.96166e-13
Mrpl17	0.193703	1.89851e-09
Ctnnd1	0.193578	2.67028e-14
Ndfip2	0.193578	1.85748e-11
Gm42067	0.19328	2.08673e-09
Rhoa	0.19322	1.11807e-09
Abhd4	0.193159	1.20937e-10
Mbp	0.193119	1.50633e-20
Cycs	0.192822	2.93075e-07
Cers2	0.192707	4.55458e-16
Rap1a	0.192028	9.18585e-12
Lrp4	0.192014	5.79636e-09
Pttg1	0.191802	6.32431e-11
Paqr8	0.19133	7.61835e-06
Manea	0.191082	2.57642e-08
Aga	0.190904	1.13323e-08
Zwint	0.190878	1.02127e-07
Rgs16	0.190827	8.28621e-21
Aco1	0.190751	6.64423e-09
Rpl39	0.189998	1.41269e-08
G0s2	0.189708	1.8856e-09
Laptm4a	0.189629	1.4232e-13
Tmem258	0.189076	6.78748e-09
Myl12b	0.188905	6.52336e-11
Sh3gl1	0.188894	1.17812e-14
Actb	0.188875	3.80755e-12
Cavin3	0.188683	1.48319e-08
Sema6a	0.188667	3.45474e-08
Commd1	0.188639	3.32315e-07
Gm17750	0.188534	4.35166e-05
Cd38	0.18831	4.26555e-09
Rack1	0.188129	1.64392e-08
Gm15417	0.187298	0.000503258
Lix1l	0.187167	4.83478e-19
Emc7	0.187071	1.00625e-07
Sp3os	0.186789	1.41024e-06
Fez1	0.186721	9.25013e-05
Znrf3	0.186511	2.09638e-11
Lsm5	0.18631	8.00517e-07
Prpf8	0.185956	4.71527e-10
Ppp1r15b	0.185737	6.89836e-11
0610037L13Rik	0.18558	0.000107709
2310022B05Rik	0.185118	0.000233799
Gpcpd1	0.185022	5.0666e-07
Cds2	0.184995	6.17673e-17
Tmbim4	0.184826	1.07012e-12
Rpl19	0.184736	4.05526e-08
Hspe1	0.184431	8.98858e-08
Papss1	0.184322	1.01303e-09
Tnc	0.184314	8.48008e-07
Ube2a	0.184195	1.11558e-11
Zkscan3	0.183931	1.71471e-08
Sdhaf4	0.18388	3.06538e-11
Eif2s3x	0.183606	9.1534e-07
Mapk1	0.18329	1.38919e-08
Sod1	0.182735	2.15909e-07
Itgav	0.182511	3.89433e-09
Bet1	0.18234	1.26399e-08
Zfp280c	0.182237	3.31971e-10
Mfsd2a	0.18211	4.2392e-09
Sap18	0.18168	9.37808e-08
Rai1	0.181499	5.13505e-14
Rnf146	0.181164	7.45865e-12
Fam107a	0.181135	2.26414e-08
Psap	0.180678	1.11477e-09
Flcn	0.18054	2.0106e-07
Uqcrh	0.180403	7.72212e-08
Isca2	0.180289	2.49011e-13
Rps27rt	0.180243	6.05022e-17
Mtpn	0.179426	0.000239392
Sirt4	0.17938	8.78327e-11
Higd2a	0.179319	4.99709e-08
Mal	0.179027	1.2874e-10
Rabggtb	0.178972	1.15749e-09
Arxes2	0.178819	1.08683e-08
Hdhd5	0.178797	1.08856e-05
Cetn3	0.178607	6.13843e-12
Med25	0.178547	4.32447e-09
Metrnl	0.178477	2.96718e-09
Mgst3	0.178314	1.28236e-16
Gpr37l1	0.178249	6.05304e-15
Esd	0.178167	1.57535e-11
Ran	0.178118	1.92347e-11
Tcf7l2	0.177856	5.71233e-07
Fdft1	0.177618	3.56911e-08
Cmc1	0.1773	2.94743e-11
Clip3	0.177002	2.30669e-06
Srsf7	0.176979	6.43183e-07
Max	0.176968	8.09405e-11
Dmac1	0.176896	6.08749e-08
Cdk9	0.176869	1.80306e-05
Rpl22l1	0.176792	1.2631e-07
Mrps14	0.17678	1.44301e-08
Psmb2	0.176397	4.6938e-09
Nrn1	0.176383	8.63002e-06
Atp5b	0.176006	1.46844e-09
Clcn2	0.175906	2.52946e-19
Dtx3	0.175701	3.39823e-07
Copb1	0.175506	0.000811969
Msi2	0.174963	3.53868e-05
Sf3b4	0.174836	2.43365e-10
2610001J05Rik	0.174817	7.44382e-09
Aldh1l1	0.174605	0.000284325
Ivd	0.174583	3.69231e-06
Rps10	0.17447	9.83691e-10
Smarcc2	0.174149	4.42964e-08
Frg1	0.173929	1.09039e-07
Slc22a17	0.173869	2.28567e-07
Ebna1bp2	0.173758	8.63118e-07
Ech1	0.173706	0.000157657
Lgr4	0.173533	1.11574e-07
Magoh	0.173308	4.19806e-16
Ndufa12	0.172908	6.71517e-06
Atp5h	0.172899	8.36735e-08
Psmb3	0.172456	5.51808e-08
Rgs20	0.172203	8.13829e-09
Rab18	0.171918	1.221e-05
Ngdn	0.171724	4.94111e-13
Lmbrd1	0.171616	1.74162e-07
Ap2m1	0.171574	1.72504e-07
Tcirg1	0.171062	1.01069e-06
Ddx39b	0.170863	1.96399e-06
Usmg5	0.170848	0.0155726
Ppp6c	0.170807	7.09668e-05
P3h3	0.170696	1.11544e-09
Ppp1r2	0.170569	1.77862e-09
Slc25a42	0.170438	1.39084e-13
Bcar1	0.170294	1.54605e-12
Orc6	0.17024	9.89904e-13
Ppp3r1	0.169931	3.58576e-05
Eogt	0.169759	4.05419e-06
Akr1a1	0.169574	0.000430694
Srprb	0.169452	3.94764e-08
Cdk17	0.169449	3.07884e-06
Slc23a2	0.169394	1.77185e-10
Hnmt	0.169149	2.41798e-11
Arpc4	0.168828	1.17616e-10
Acot13	0.168765	5.41079e-09
Myl12a	0.168615	4.11107e-09
Pabpc1	0.168376	7.12003e-07
Tuba1b	0.168092	1.864e-06
Prom1	0.168065	1.09094e-07
Sf1	0.167777	4.30832e-09
Tyrobp	0.167749	0.000795967
Csf1	0.167742	1.37227e-08
Ube2d3	0.167564	7.56359e-06
Itm2a	0.167357	1.83604e-10
Sik3	0.167278	0.000126544
Bax	0.167149	1.96707e-08
Nudt21	0.167091	9.77096e-11
Pdk4	0.167087	2.34745e-07
Insig1	0.167052	4.27718e-07
Itih5	0.166879	5.5852e-08
Mrps31	0.166356	1.8061e-08
Timm17a	0.16632	3.22812e-11
Ficd	0.166314	3.66079e-06
Sgce	0.166299	1.85256e-06
Polr2h	0.165761	1.74653e-08
Snrpg	0.165584	3.35058e-08
Acly	0.165503	1.77459e-07
Rida	0.165496	7.36385e-06
Acyp1	0.165452	2.53555e-07
Pnp	0.165198	5.19589e-05
Tmem14c	0.165198	1.42248e-07
Trpt1	0.165068	2.07671e-08
Mrps18c	0.164838	2.07505e-06
S100a13	0.164825	0.00647716
Per2	0.164706	1.30143e-11
Svbp	0.164574	6.36582e-06
Sirpa	0.164487	7.13396e-06
Tab2	0.163988	1.52074e-06
Bcas2	0.163868	0.000367337
Slc14a1	0.163833	2.86979e-10
Cyp2j9	0.163813	6.6983e-09
Slco1a4	0.16366	3.69008e-08
Grpel1	0.163585	0.00134874
Taf2	0.163579	4.93772e-07
Tob1	0.163542	3.93484e-09
Etfa	0.163492	2.33614e-14
Timm10	0.162955	2.78544e-07
Hist3h2a	0.162877	8.46116e-08
Raf1	0.162805	3.49919e-05
Fastk	0.162395	0.000119342
Dact3	0.162072	6.23586e-09
Vcl	0.161988	0.000687533
Dhcr24	0.161798	1.43276e-05
Rnf181	0.161775	3.01392e-07
Sesn1	0.161614	0.00134011
Rpl17	0.16128	1.09644e-08
Snhg11	0.161245	1.5451e-08
Aatk	0.161176	0.0312388
Snf8	0.160998	7.1963e-05
Ergic3	0.160972	2.62738e-10
Nit2	0.160949	1.4347e-09
Hprt	0.160865	1.22826e-12
Fam174a	0.160823	4.09823e-09
Ywhaq	0.160707	8.80188e-07
Rad23a	0.160557	2.01215e-12
Ggh	0.160469	3.09369e-08
Plxnb1	0.160289	1.2265e-08
Ddr1	0.160275	3.16603e-07
Gucy1a1	0.160273	8.01033e-06
Abi1	0.160254	0.000107992
Sf3b5	0.160253	0.000109414
Igsf1	0.160185	1.1008e-05
Pou3f3	0.15992	0.00156971
Gucy1b1	0.159896	0.000839371
Mcee	0.159878	1.50059e-05
Wdr1	0.159837	1.90722e-07
Ilk	0.159816	2.78582e-10
Axl	0.159617	1.55084e-06
Elavl1	0.159394	0.00159642
Epdr1	0.159267	3.58894e-10
Pcnx3	0.159256	1.77289e-09
Kifc3	0.159239	3.32043e-07
Trim47	0.159131	1.84522e-18
Ogdhl	0.159073	1.92615e-05
Gm15446	0.159056	1.10919e-18
Clpp	0.159055	4.28552e-05
Hnrnph3	0.159002	3.67759e-07
2310061I04Rik	0.158981	5.61951e-08
Tgfa	0.158857	2.38002e-11
Tank	0.158514	0.000156533
G3bp1	0.158416	7.48333e-10
Tbc1d10a	0.158196	1.69667e-05
St6gal1	0.157997	2.72577e-06
Slc6a9	0.157704	5.01935e-07
Flt1	0.157609	4.5361e-06
Arpc1a	0.157607	3.77648e-05
Ubl5	0.157449	7.04636e-05
Acaa2	0.157227	3.29612e-08
Dpy30	0.157135	2.77847e-06
Dnajc24	0.157125	3.21302e-07
Azin1	0.157038	3.78319e-05
Magohb	0.15681	4.31808e-11
Cebpzos	0.156808	0.000944773
Elovl2	0.156678	2.72681e-12
Mtx1	0.156619	0.00280845
Abr	0.156531	1.63569e-07
Slc35a5	0.156475	1.0414e-09
Cldn11	0.156473	5.39739e-08
1810022K09Rik	0.156305	0.000860845
Uba52	0.15617	5.0786e-06
Ampd2	0.155977	3.57865e-10
Eif5a	0.15567	4.93965e-09
Kctd5	0.155604	2.32071e-06
Spcs1	0.155488	1.76075e-07
Ak4	0.155159	4.50018e-07
Egln2	0.155123	3.36557e-06
Sar1b	0.154459	7.28921e-05
Atp6v1b2	0.154373	1.26495e-05
Cd47	0.154211	8.78851e-08
Lxn	0.15417	3.8637e-07
Mdk	0.15409	4.98616e-07
Tiprl	0.153855	4.74164e-07
Actr2	0.153823	1.61619e-05
Amfr	0.153632	1.21413e-06
Sall1	0.153534	1.67677e-07
Pdcl3	0.153528	6.92869e-05
Arf5	0.15351	5.75827e-06
Rpl10a	0.153266	2.20069e-07
Fbxo7	0.153097	2.83267e-05
Dok7	0.15306	5.1145e-08
Ahcyl2	0.152971	1.96949e-05
Rbm39	0.152834	0.00216753
Emg1	0.152688	4.95002e-10
Gab1	0.152595	0.000303375
Col11a2	0.152521	2.01016e-05
Ttc8	0.152473	0.000183258
Tmem189	0.152152	7.79455e-07
Mex3d	0.152037	1.72152e-11
Pip5k1c	0.152007	5.00275e-07
Tmem126a	0.151799	6.29485e-05
Cend1	0.151729	2.21784e-06
Kbtbd2	0.151608	8.19997e-06
Dgcr2	0.151575	2.13824e-05
Atad1	0.151562	5.6852e-11
Abhd8	0.151408	2.4723e-07
Cyp7b1	0.151392	5.82167e-09
Rpl15	0.151219	5.32852e-06
Pltp	0.15112	1.20473e-05
Gtf2a1	0.151081	2.12436e-09
Prkar1a	0.151009	2.90203e-05
Rpl22	0.150986	0.00084706
Mrpl10	0.150964	7.81916e-13
Mrgbp	0.150956	2.39151e-05
Snrpe	0.150888	1.36328e-06
Cyth1	0.150838	3.02927e-10
Egr1	0.150794	2.54563e-07
Dner	0.150784	0.000106601
Lyrm4	0.15065	4.29932e-05
Syvn1	0.150643	1.1962e-08
Dmwd	0.150555	8.70786e-08
Vps29	0.150507	0.0002422
Clta	0.150166	5.01695e-06
9530068E07Rik	0.150076	1.99117e-11
Slc16a1	0.149945	2.61275e-05
Nup54	0.14991	1.36651e-06
Slc25a18	0.149907	0.000194523
Fbxw11	0.149848	6.07744e-05
Als2cl	0.149841	4.19094e-07
Nxpe4	0.149709	2.43901e-09
Rpl36al	0.14941	3.28764e-07
Ppp1r35	0.149208	3.65879e-16
Sgk1	0.149193	0.00231641
Eef1a1	0.149109	1.11695e-08
Crk	0.149031	2.81502e-05
Kdsr	0.149004	2.11509e-06
Lpar4	0.148936	0.00103661
Slc25a17	0.148884	3.71583e-05
Igfbp7	0.148871	3.99348e-09
Ppp1ca	0.14881	8.88034e-05
Rasl11b	0.148689	1.03577e-07
Rpl38	0.148623	0.00524417
Klf2	0.148371	3.27549e-11
C1d	0.148269	0.000244289
Mettl7a1	0.148234	0.004128
Maged1	0.148209	0.00418431
Fat1	0.147979	8.31946e-11
Megf10	0.14788	0.00464554
Hadh	0.147621	0.00197038
Mvd	0.147572	1.38806e-08
Ldhb	0.147353	3.74802e-05
Krtcap2	0.1473	0.000125428
Dbt	0.14718	5.35912e-05
Lamp1	0.146927	2.11755e-05
Ciao1	0.146755	2.88242e-07
Pnpt1	0.146509	6.58266e-08
Scp2	0.146472	8.64573e-05
Trappc1	0.146273	3.48395e-07
Minos1	0.146127	0.000159639
Retsat	0.146046	6.06521e-06
Gna13	0.145887	1.42042e-08
Tfg	0.145784	1.28761e-08
Trf	0.145749	0.000345246
Tomm5	0.145745	1.21243e-06
Gm2115	0.14573	2.72386e-06
2010107E04Rik	0.145717	1.99842e-05
Chmp5	0.145482	0.00178044
Foxk2	0.145318	1.95817e-10
Calm3	0.145278	0.0149117
Tex264	0.14511	0.000244861
Acer3	0.145092	9.59644e-08
Mrps34	0.144908	1.77249e-06
Trim8	0.144587	2.41675e-05
Bbip1	0.144558	1.20446e-08
Smim3	0.144499	2.13268e-07
Sept9	0.144468	4.58312e-09
Sppl3	0.144417	1.13359e-09
Otub1	0.14434	2.93777e-08
Polr2d	0.144223	7.01279e-05
Zhx2	0.144199	4.14949e-07
Adcyap1r1	0.144176	5.17365e-05
P2ry12	0.144145	0.0313702
Pcgf5	0.143945	3.60772e-06
Lrtm2	0.143935	5.42965e-06
Pcx	0.143826	1.05733e-06
Phpt1	0.143754	0.0197686
Pgpep1	0.14368	2.36063e-05
Eci1	0.143624	0.0019049
Cox8a	0.143571	0.00210216
Tenm4	0.143478	5.88879e-10
Rfx3	0.14326	2.11456e-06
Col9a3	0.143217	0.00026182
2610507B11Rik	0.143121	1.70932e-08
Fam198a	0.143036	4.64172e-05
S100a1	0.142921	5.85483e-05
Cldn5	0.14289	5.51007e-09
Lasp1	0.142767	0.00178727
Kremen1	0.142766	3.2864e-06
Igf1r	0.142555	0.0298772
Dhcr7	0.142505	0.0013719
Acad8	0.142448	2.75424e-06
Zmiz2	0.142433	6.67019e-06
Esrra	0.142211	2.48603e-05
Slc48a1	0.142105	0.00132264
Chtop	0.142064	0.0181225
Acot2	0.142052	2.23207e-07
Abhd2	0.141996	9.6339e-06
Sumo1	0.141711	5.14835e-06
Zdhhc8	0.141689	1.26869e-08
Ciapin1	0.141638	0.000143609
Sdccag3	0.14161	1.35342e-08
Peli1	0.141513	0.00144906
Bcl2l2	0.141428	3.17186e-05
Gstp1	0.141292	1.79338e-07
Palld	0.141242	1.45836e-07
Camta2	0.141239	2.90827e-06
Srsf1	0.141184	0.00114323
Tom1l2	0.141033	8.42465e-05
Sp3	0.140988	4.49252e-05
Sod3	0.140882	0.002419
Bag6	0.140861	2.11578e-06
Cdkn2d	0.140829	0.0266379
Pde6d	0.140698	7.9271e-05
Irf2bp2	0.140668	0.00395541
Cd164	0.140569	0.00104181
Gjb2	0.140471	6.921e-12
Dnajb5	0.14018	1.04773e-07
Brd2	0.140068	1.09231e-05
Tmem243	0.139953	0.00117972
Igfbp5	0.139946	0.00734019
Cthrc1	0.139877	3.19247e-09
Fosb	0.139827	0.00614884
Nprl3	0.139758	7.62339e-08
Flii	0.139652	0.00114787
Bdh1	0.139537	2.00823e-05
Cebpd	0.139523	4.19637e-05
Sqle	0.139413	2.36735e-05
Ubald2	0.139402	0.000132679
Mag	0.138971	2.31373e-08
Pycr2	0.138928	0.00395355
Krt10	0.138584	1.30596e-06
Mdh2	0.138492	9.05712e-07
Mthfd2l	0.13842	4.90425e-07
Cox7a2	0.138353	0.000580309
Tmem129	0.138051	5.59218e-09
Ier2	0.137861	0.00097348
Tmem184b	0.13771	5.95393e-07
Paqr7	0.137673	6.78645e-06
Gpm6a	0.137483	0.000392588
Rpf1	0.13742	0.00118025
Slc43a2	0.137253	2.74316e-06
Stoml2	0.137201	0.00438524
Vdac2	0.137164	2.08399e-06
Rbbp6	0.137135	0.00340732
H2afv	0.136987	7.49517e-06
Haghl	0.136887	0.000364878
Alg1	0.136666	2.66767e-10
Mrpl24	0.136546	9.57079e-05
Timm9	0.136393	1.42641e-05
Cdh19	0.136331	0.00377897
Dynll1	0.136161	0.000291191
Ppp1r3g	0.136137	0.000474337
Hmgcl	0.136055	5.07298e-09
Ndufa3	0.135926	1.81513e-05
Yrdc	0.135886	0.000138042
Chrac1	0.135793	0.00433698
Mrpl33	0.135768	4.07785e-08
Ppp2r1a	0.135727	1.98529e-05
Lsm8	0.135691	2.10067e-08
Hadhb	0.135534	0.000116431
Lims1	0.135383	0.00024811
Fam189a2	0.135321	1.58475e-06
Snx1	0.135291	0.00167603
Rbbp9	0.135253	3.48125e-06
Cnot8	0.135157	1.84672e-05
Pym1	0.135077	1.68471e-08
Btbd2	0.135039	0.01055
Meg3	0.134978	3.30161e-05
Tsfm	0.134893	2.58672e-05
Ube2w	0.134811	0.000292231
Far1	0.134728	0.000692982
Prr5	0.134691	1.06973e-05
Ankrd46	0.134678	4.55889e-05
Ube2r2	0.134386	1.62996e-05
Rab30	0.134384	0.00037645
Adam9	0.134315	1.50899e-08
Nup88	0.134167	0.0014819
Slc41a1	0.133919	0.0108629
Ebp	0.133675	3.7383e-08
Chpf2	0.133612	2.85952e-07
Ssbp1	0.13352	0.00601278
Bri3	0.133513	0.000463281
Drap1	0.133246	8.99707e-07
Cuedc2	0.133087	2.59324e-07
Actr10	0.133073	2.92416e-08
Ybx3	0.133062	6.35925e-05
Fstl1	0.133034	0.000184901
Atf6b	0.13302	5.86853e-07
Acss1	0.132911	0.000112471
Uqcrq	0.13286	2.67628e-06
Ncstn	0.132721	8.42497e-08
Cables1	0.132633	0.00162133
Ndufv2	0.132262	9.84945e-05
Hist2h3c1	0.132112	1.42429e-07
Rps18	0.131854	9.24719e-06
Dazap1	0.131704	8.45205e-07
Upp1	0.13163	5.05298e-09
Slc35f5	0.131494	2.20822e-10
Vtn	0.131458	4.80899e-10
Nip7	0.131451	2.35433e-09
S100a10	0.131326	0.00819138
Atp5d	0.130799	1.89797e-06
Odc1	0.130702	0.00151861
Sept8	0.130678	8.17588e-05
Bex2	0.130611	0.000154035
Cdc42	0.130366	0.000123449
Fcho2	0.130292	2.28889e-06
Irgm1	0.130133	8.68076e-10
Adk	0.129929	0.00063917
Cd320	0.129674	5.21224e-07
Snx2	0.12962	1.41468e-06
Tmed2	0.129521	9.90081e-06
Sox21	0.129447	0.0123316
Cdipt	0.129286	1.0114e-08
Spin1	0.129173	4.69682e-05
Rps23	0.129091	0.00149075
Ncoa4	0.129061	0.000789236
Rps17	0.128854	1.18022e-05
2310039H08Rik	0.128805	0.00016229
Gm26532	0.128624	0.000765112
Wdyhv1	0.128605	1.17712e-05
Cpeb2	0.128539	7.22304e-05
Napa	0.128536	2.82515e-09
Lifr	0.128302	0.00247965
Sdhaf1	0.128071	6.86883e-06
Ppif	0.128064	1.46564e-10
Rps14	0.127876	5.55142e-07
Banf1	0.127863	6.93786e-05
Gpi1	0.127838	0.00416859
Uck1	0.127815	1.26528e-06
Tmem43	0.12772	1.09117e-06
Adhfe1	0.127672	6.92857e-05
Zfp383	0.127671	4.90152e-10
Uqcc2	0.12759	0.0126513
Nudt11	0.127531	8.84234e-09
H2-K1	0.12737	0.000496579
Rps7	0.127358	0.00394599
mt-Nd4	0.127096	6.98647e-08
Plbd2	0.127071	4.12264e-06
Tmx2	0.12688	5.72793e-06
Pcbp1	0.126731	4.93839e-07
Efhd1	0.126717	2.12107e-08
Dusp1	0.126561	0.0103376
Coq9	0.126379	2.36532e-09
Cherp	0.126116	3.12046e-05
Gpt2	0.126115	3.02319e-07
App	0.126021	1.31062e-05
Tmem185b	0.125793	4.05572e-08
Ttpa	0.125409	2.60812e-07
Pbx1	0.125357	0.0371159
Ubb	0.125193	0.00394246
Sdhb	0.12511	0.000936259
Mettl21a	0.124953	1.15392e-07
Iqsec1	0.124886	0.0141619
Mzt2	0.12481	1.92913e-07
Exd2	0.124509	6.49922e-05
Grin2c	0.124472	0.000448708
Mcfd2	0.124471	9.56849e-05
Cox19	0.124438	3.08434e-06
Tyro3	0.124428	5.32658e-06
Tmed4	0.124245	0.00473792
Mrps33	0.124244	0.00052124
Psd3	0.12395	3.70403e-08
Mmadhc	0.123937	4.74254e-09
Pnrc2	0.123796	1.51321e-08
C1qc	0.123706	3.40811e-14
Slc9a3r1	0.123703	0.000395485
Trafd1	0.123701	1.05909e-05
Tor1a	0.123518	7.71358e-05
Itgb8	0.123444	0.000159724
Amacr	0.123363	5.00665e-08
Wbp2	0.123276	0.00892639
Ndufa11	0.123259	0.015382
Cmpk1	0.123154	2.24276e-05
Sorbs3	0.122929	1.93466e-05
Psmd5	0.122897	6.90821e-08
Degs1	0.122746	3.89124e-09
Slc25a22	0.122716	1.595e-10
Dpysl2	0.122691	0.000206649
Pld2	0.122562	0.000418408
Tor1aip2	0.12247	8.75992e-11
Atp6v1f	0.122214	0.0387482
Cox4i2	0.121997	0.00768066
Eif1b	0.121886	0.00252279
Itfg1	0.121879	7.247e-05
Fam117a	0.121184	0.000277681
Mgrn1	0.121166	0.00129198
Mrpl40	0.121147	0.000155167
Rab1a	0.120999	0.000184
Endog	0.120922	0.000194402
Tmem251	0.120726	2.5037e-05
Atl2	0.12067	0.0285286
Mrpl22	0.120638	0.00025897
Ocrl	0.120613	7.86574e-07
Pdzph1	0.120604	1.9375e-06
Idh3b	0.120408	0.0261298
Slc25a34	0.120232	7.97701e-05
Slc25a1	0.120155	0.000450344
Amt	0.120126	2.44908e-07
Erp44	0.120107	4.24452e-07
Man2b2	0.120062	1.23185e-11
Tmem184c	0.120043	0.00594008
Trappc4	0.119825	0.00191926
Maged2	0.119772	0.0395471
Paxx	0.119473	0.000121325
Rangrf	0.119405	0.00294344
Fbxo8	0.119388	5.28187e-06
Tns3	0.119379	5.31353e-07
Cacnb1	0.119295	0.000212411
Nubp2	0.11929	7.54197e-05
Swap70	0.119263	0.0169969
Wdr34	0.119189	1.11698e-06
Hccs	0.119177	5.51084e-05
Atp6v1a	0.118994	0.00130918
Alkbh5	0.118954	0.00245934
Rtl8a	0.118895	1.43723e-05
Wscd1	0.118809	4.22523e-05
Atp8a1	0.118805	9.06799e-07
Zfp275	0.118753	2.49043e-05
Apip	0.11869	1.48243e-05
Srsf3	0.118676	0.00648145
Mgp	0.118645	1.29557e-05
Myg1	0.118443	0.000251284
Scrg1	0.118435	9.98775e-06
Asb8	0.118428	0.000200408
Mid1ip1	0.118411	0.0179358
Polr2c	0.118286	0.00081929
Trmt112	0.118277	4.44974e-05
Atp5o.1	0.118245	0.00129257
Pgk1	0.118198	0.000117215
Abhd17a	0.118181	1.00921e-06
Pepd	0.118161	0.0010552
Pla2g7	0.118047	0.000861433
Nat8	0.118046	8.71265e-09
Sppl2b	0.118018	0.00109703
Mrpl51	0.11795	0.00744749
Taf9b	0.117931	1.32414e-07
Cyb5b	0.117828	0.000593686
Tbc1d9b	0.117809	0.0102557
Pros1	0.117677	0.0115722
Snu13	0.117588	0.0115422
Slc7a5	0.117408	5.21392e-11
Ptov1	0.117234	0.00221352
Gpn2	0.117191	1.87406e-10
Ndufaf3	0.117031	0.00701279
Coa3	0.116987	0.00655893
Tmem38a	0.116978	5.03616e-06
B4galt6	0.116796	0.00063167
Kl	0.116752	1.65822e-10
Csrp1	0.116659	0.00642507
Lppos	0.116611	0.00145954
Aspa	0.116452	5.65858e-05
Smoc1	0.116195	0.0371956
Nav1	0.115971	2.7009e-07
Prpf40b	0.115874	0.00134577
Tpra1	0.115707	2.51107e-08
Mrpl57	0.115461	1.60077e-05
Sbk1	0.115404	6.02281e-09
Derl1	0.115242	0.000399504
Tmem181a	0.115147	4.90866e-07
Brat1	0.115061	2.28609e-06
Klhl9	0.11506	3.86376e-09
Cbfb	0.115053	1.06462e-06
Armc8	0.115009	0.00528307
Plpbp	0.114964	0.00399768
Celf1	0.114883	0.000379592
Zfp503	0.114738	0.00173419
Ids	0.114638	0.00243414
Zfp771	0.114623	0.00239056
2700046G09Rik	0.114546	0.0209615
Ank	0.114414	0.00243395
Kctd13	0.114327	1.83134e-10
Cebpa	0.114263	1.75799e-06
Tufm	0.11426	0.000271534
Camta1	0.114207	0.000874343
Prkcd	0.114162	0.0426277
Nsmce3	0.113697	5.72809e-05
Lrrc8a	0.113697	4.63557e-09
Alg10b	0.113444	1.80859e-05
Vasp	0.113425	7.58221e-06
Nfu1	0.113347	0.0124852
Aamp	0.113325	0.0107847
Ndufb8	0.113313	0.0115386
Zfp706	0.113192	0.00159595
Srp19	0.113188	0.00297952
Trp53inp1	0.113131	1.15972e-08
Gabpa	0.113123	1.22821e-06
Slc25a4	0.113099	0.00273468
Mtx2	0.112887	0.000338373
Ift57	0.112857	4.46144e-06
Ap3s1	0.112842	5.64823e-08
Sdf2l1	0.112789	2.2958e-05
Erg28	0.11238	0.00442188
Zfp384	0.112361	3.23569e-07
Cstf2t	0.112356	0.00674968
Phc2	0.112313	2.72826e-07
Zfp277	0.112305	0.00055725
mt-Nd5	0.112282	0.00229207
Hagh	0.112218	0.000393558
Cnep1r1	0.112215	7.72962e-05
Apba3	0.112171	6.03001e-09
Sssca1	0.112161	6.21909e-06
Psmb4	0.112137	0.000106187
Anapc10	0.112097	7.93341e-06
Ndp	0.111965	0.00127819
Srp9	0.111946	0.04302
Cdk5	0.111834	2.72876e-05
Psma6	0.1116	2.35705e-05
Dmp1	0.111483	6.07172e-09
Tmed5	0.111399	0.00617544
Ywhag	0.111281	8.88774e-05
Gcnt4	0.111271	0.000615464
Vim	0.111238	0.00252733
Snapin	0.111212	0.000109801
Garem2	0.111166	1.45821e-05
Gpsm1	0.110782	0.0290172
Myl6	0.110719	0.00756799
Msantd3	0.110518	8.78075e-06
Gca	0.110475	3.27363e-05
Txndc15	0.110386	0.0435384
Tmem147	0.110379	3.57057e-05
Lamtor1	0.110275	7.34905e-05
Taf6l	0.110173	0.00682798
Nhsl1	0.110086	0.0173814
Isoc2a	0.11006	5.9319e-09
Dctd	0.110005	0.00521582
Mrpl2	0.109979	0.000301393
Clic6	0.10993	4.01333e-05
Ppp1r1b	0.109921	6.75129e-07
Pcid2	0.109901	4.2244e-06
Tppp3	0.109805	0.00213822
Amotl2	0.109626	0.0187101
Kars	0.109626	2.96074e-07
Mta1	0.109595	1.97635e-07
Pld3	0.10948	0.0403658
Fam43a	0.108973	5.43228e-07
Morf4l2	0.108965	0.000217642
Pmpca	0.108951	5.38053e-09
Cct4	0.108865	0.00021039
Mdh1	0.10884	2.85959e-05
Twf2	0.108829	5.14179e-06
Ppp4r1	0.108815	6.05012e-05
Abhd11	0.108813	1.66491e-05
Psmb1	0.108648	0.000824367
Wsb2	0.108623	5.77455e-05
Pnpla7	0.108532	9.15597e-05
Vapa	0.108464	0.0162372
Rnf145	0.108464	0.000837219
Manf	0.108363	0.000550197
Med21	0.108337	7.00874e-05
Mfhas1	0.108308	0.000478035
Agpat1	0.108242	2.17932e-05
Actr1b	0.108187	0.0231633
Uckl1	0.107988	9.71339e-08
1010001B22Rik	0.107962	3.77854e-11
Tapt1	0.107931	0.00244936
Cdo1	0.10792	0.0116971
Eif3m	0.107834	1.74134e-06
Slc30a5	0.107786	0.0439141
Arrdc2	0.107592	1.75618e-05
Ddb1	0.107479	0.00162496
Slc30a6	0.107319	0.00773175
Nid2	0.107104	1.65785e-07
Atxn10	0.107069	0.000854531
Fam120a	0.106986	5.05514e-05
Msantd2	0.106905	0.000108562
Dhx35	0.106885	3.01666e-06
Ifnar1	0.106764	0.0138087
Cyth2	0.106686	5.89416e-05
Adgre5	0.106629	0.000272768
Nat8f4	0.106521	0.000954021
Trrap	0.106433	0.0299787
Actr6	0.106352	8.99693e-05
Ctnnb1	0.106345	0.00614626
Clip4	0.106323	0.0196835
BC003965	0.106259	0.00628621
Yif1b	0.106201	0.00711664
Spock2	0.106161	7.97161e-08
Adprhl2	0.106141	0.000192132
Glipr2	0.105955	0.000167411
Phb2	0.105753	0.0223195
Manbal	0.105658	0.000677852
Arhgap1	0.105574	0.0423191
Itsn1	0.105545	0.000741815
Plcd1	0.105477	0.00165541
Gosr1	0.105245	0.000170094
Dab2	0.105217	5.92495e-06
Usp54	0.105145	0.0105293
Nudt3	0.10493	0.00148115
Crtc2	0.104861	4.9756e-05
Herpud1	0.104771	0.000430715
Ece1	0.104693	1.06839e-06
Uap1	0.104665	0.022111
U2af1	0.104533	0.0416047
Commd6	0.104532	0.0307664
Gsto1	0.104493	0.00474519
Rab11a	0.104446	8.61897e-05
Rnf44	0.104399	0.00395977
Tpt1	0.104207	0.000679184
Rnf4	0.1041	0.000805235
Mat2b	0.10397	0.0122243
Cope	0.103947	0.0269092
Idh3a	0.103946	0.0119828
Tbk1	0.103934	0.00202865
Gulp1	0.103797	3.25243e-05
Amot	0.103788	0.00205827
Pnpla2	0.103787	0.000898166
Htra2	0.103675	0.000791808
Ppp5c	0.103664	0.000594281
D8Ertd738e	0.103611	0.0172334
Chpt1	0.103545	0.00318436
Mrpl44	0.103444	0.000619496
Sdf4	0.103429	0.0151297
Aprt	0.103427	1.60297e-05
Cog3	0.103343	7.5337e-07
Snrnp40	0.103282	0.000461052
Rnaseh1	0.10321	5.27807e-08
Trp53inp2	0.103145	0.00511707
A830082K12Rik	0.103085	0.000380715
Mast2	0.103078	0.000646055
Gm12326	0.103069	0.00193031
Plgrkt	0.103035	0.000207194
Adcy8	0.103008	3.22924e-05
Pcdhga12	0.102779	0.00040715
Dynlt1f	0.102768	3.36517e-08
Mlc1	0.102758	0.000939991
Csnk1e	0.102712	0.00577473
Cirbp	0.102578	0.00292656
Slc39a7	0.102514	8.00081e-06
Pacs2	0.102433	0.000129474
Ptrhd1	0.101997	6.97883e-06
Nsmaf	0.101933	5.21778e-06
Arfip2	0.101899	0.00027624
Pantr1	0.101893	0.0209569
Rraga	0.101869	0.000347721
Tmem39a	0.101716	4.42e-07
Med6	0.101536	5.46e-10
Hacd1	0.101373	0.000385966
Arf1	0.101367	0.00251726
Zcchc14	0.101305	4.14096e-06
Fam49a	0.1013	0.00614369
Crls1	0.101257	1.38614e-06
Rpl11	0.101139	0.00739137
Tmem164	0.101053	0.00547536
Sox1	0.101032	0.0312296
Tram1	0.101025	0.00194842
Idh1	0.100918	0.0027431
Mansc1	0.10088	6.23923e-08
Jam2	0.100826	3.11447e-07
Pigg	0.10073	7.69784e-05
Mapk3	0.100719	0.000442223
Lpp	0.100696	0.000333506
Tmem107	0.100496	0.000175946
Tcn2	0.100434	0.000192717
Plod1	0.100401	0.0434425
Mfsd14b	0.100391	0.000661604
Cmtm5	0.10035	0.000178761
Slc22a4	0.100297	0.00160465
Ccdc58	0.100268	4.22274e-05
Spred2	0.100224	0.00423539
Fam177a	-0.11734	4.9025e-05
Sik1	-0.126009	0.000249449
Col1a2	-0.126507	0.0242673
Gm39323	-0.132179	0.000371567
Mt3	-0.15181	0.016732
Qk	-0.159233	0.00123362
Slc1a3	-0.175166	3.66165e-08
Arhgap5	-0.207657	1.11178e-06
Ahcyl1	-0.212234	0.023472
Acsl3	-0.226853	1.86367e-08
S100a9	-0.232156	2.99079e-05
Sox2	-0.233512	0.0256264
Pnisr	-0.242505	0.00155817
Zranb2	-0.250202	0.00052724
Calm1	-0.260422	0.000329227
Ate1	-0.263151	0.0435773
Casc4	-0.268854	0.0087542
Ahi1	-0.27607	0.0318694
Pax6	-0.278706	0.0265062
Arhgef12	-0.279457	0.0321427
Mfge8	-0.284655	1.16928e-10
Map4k4	-0.296349	0.0219443
Macf1	-0.296747	1.91949e-11
Brd9	-0.297209	8.43857e-05
Myo6	-0.297758	1.7141e-06
Gm44257	-0.298617	0.0248827
Auts2	-0.298821	0.000166325
Tnik	-0.300789	1.26472e-06
Ptprz1	-0.30821	8.98869e-25
Kank1	-0.309506	0.0116043
Myo18a	-0.313471	0.00499197
S100b	-0.32647	0.000142679
Phactr3	-0.327413	0.000250075
Nudcd3	-0.328425	3.67581e-06
Btbd17	-0.330757	0.00793492
Pcm1	-0.331832	0.0264603
Pcdh9	-0.333519	0.00034295
Tle4	-0.336142	0.000424766
Ktn1	-0.339551	2.76643e-07
Meis2	-0.340456	0.000823922
Pcdh7	-0.34454	0.00734078
Nrxn1	-0.346741	7.62729e-30
Clmn	-0.348493	0.00135011
Prrc2c	-0.349473	0.000907204
Rorb	-0.351566	3.97788e-16
Son	-0.365388	7.19056e-23
Nmt1	-0.366235	8.33918e-05
Epha5	-0.369768	1.17484e-05
Chd4	-0.382365	2.22693e-09
Tcf25	-0.384404	3.06145e-10
Mgll	-0.389574	1.99768e-08
Pon2	-0.389954	4.29415e-07
Tmem100	-0.394857	0.000238276
Lars2	-0.403163	0.000416122
Fermt2	-0.426206	1.80455e-21
Luzp2	-0.437263	9.1345e-22
Gm26917	-0.446432	7.93124e-06
Malat1	-0.446534	7.79742e-39
Sash1	-0.450823	9.95721e-21
Rpl41	-0.456012	2.77314e-19
Lmo4	-0.458689	3.34894e-14
Syne1	-0.517232	8.42885e-11
Prpf4b	-0.535896	4.34285e-24
Sat1	-0.54882	7.3263e-14
Dclk1	-0.720723	5.64838e-58
Ntm	-0.764904	2.31723e-88
Gm42418	-0.795389	5.81249e-106
Pde10a	-0.827704	7.71549e-16

## Sheet: Supplementary Table 9
Supplementary Table 9: Differentially expressed genes in astrocytes between aKO and WT mice . Adjusted p-values are Bonferroni corrected.
Gene	avg_log2FC	p_val_adj
Ttr	1.2558	4.65776e-219
F3	0.978599	9.31706e-160
Spry2	0.750957	7.96921e-107
Abhd3	0.721358	1.58462e-99
Hopx	0.697958	4.27252e-43
Tsc22d4	0.697355	1.30041e-111
Pfn1	0.684511	9.67641e-88
Dbp	0.669549	1.29047e-76
Tmem128	0.638006	1.79513e-93
Hacd2	0.601196	3.28058e-70
Vegfa	0.600314	4.51491e-46
Rpl27	0.57722	9.48093e-70
Chst2	0.567813	6.3707e-62
Ost4	0.534564	1.05938e-62
AC160336.1	0.527024	4.72146e-40
Cox17	0.521343	1.25757e-53
Selenof	0.513736	1.89403e-51
Snhg9	0.508703	8.85942e-79
Sox9	0.506981	1.48745e-52
Slc39a12	0.505035	5.33323e-58
Impact	0.495604	2.79881e-59
Snrpf	0.494506	1.30461e-66
Slc6a1	0.480028	1.49897e-49
Per3	0.469577	1.55397e-41
Atp5g2	0.465012	8.12546e-46
Id3	0.464722	3.20086e-18
1810037I17Rik	0.459474	4.54825e-42
Atxn2l	0.456467	4.98577e-55
Rcn2	0.448603	2.39e-50
Ndufc2	0.446271	5.03898e-39
Ppia	0.438892	1.25076e-42
Atp1b2	0.435685	5.16512e-62
Ttyh3	0.430128	4.34201e-40
Rnf5	0.429758	1.13394e-56
Nrarp	0.42761	5.43765e-36
Smim26	0.425927	4.2903e-45
Fdx1	0.42364	2.19782e-45
Gja1	0.415131	1.9441e-48
Zfyve21	0.409056	3.87231e-39
Sem1	0.402361	1.42938e-38
Srsf5	0.402235	8.49538e-38
Acyp2	0.39375	5.81469e-36
Fzd2	0.390947	5.28691e-30
Bloc1s1	0.389309	2.23997e-40
Mif	0.387878	8.35582e-31
Tmed7	0.38018	3.96818e-30
Sft2d1	0.377734	3.72406e-44
Msi2	0.377076	7.75358e-31
Tomm7	0.376924	8.61574e-34
Unc50	0.374998	3.2315e-42
Hnrnpa2b1	0.373647	1.20448e-31
Naaa	0.372409	9.67446e-33
Rpa3	0.368308	2.80764e-49
Hbb-bs	0.367922	5.17004e-11
Sdhd	0.367799	4.57491e-52
Rgs20	0.367194	7.43415e-32
Cox7c	0.364183	3.36471e-33
Sdf2	0.361976	6.46801e-35
Tspan7	0.358714	2.94883e-41
Ndufb3	0.357103	8.99739e-35
Pla2g7	0.357057	2.15884e-33
Atp5g3	0.355641	3.54006e-31
Cd302	0.354861	3.66759e-26
Ndufa1	0.351843	2.346e-31
Nr1d1	0.35177	4.35119e-28
Prdx3	0.347769	9.09372e-31
Cstb	0.344636	9.08694e-38
Bhlhe40	0.343015	3.59955e-31
Arl8a	0.338599	2.03297e-23
Mrps28	0.336927	3.39549e-33
Yipf4	0.335208	1.76425e-35
Ctso	0.330864	2.02351e-23
H3f3a	0.330857	2.12731e-27
Cystm1	0.330222	1.3035e-25
Glul	0.330174	2.5631e-36
Tef	0.329579	3.39946e-24
Selenok	0.328252	8.40313e-35
Psd2	0.32804	5.26784e-29
Paip2	0.326865	2.23559e-27
Tm2d1	0.324752	8.86946e-29
Chchd10	0.322794	1.38392e-18
Rpl7a	0.322163	8.02292e-27
Msi1	0.322018	7.14567e-24
Fgfrl1	0.321355	1.25704e-27
Id4	0.319912	2.43771e-21
Eva1a	0.319431	5.30705e-27
Bhlhe41	0.319392	3.59686e-23
Erh	0.319032	3.16127e-30
mt-Nd4l	0.318058	4.46062e-23
St3gal4	0.313767	1.05465e-27
Cadm4	0.31372	2.35294e-29
Gm14964	0.311934	3.37185e-21
Rgcc	0.307747	6.67453e-21
Rbm3	0.30657	2.31508e-31
Slc25a33	0.306408	5.27368e-27
Tsc22d3	0.305723	1.5085e-16
Araf	0.304674	1.29796e-31
Eloc	0.302311	2.69766e-21
Abi1	0.300378	7.3477e-19
Rida	0.299109	7.26269e-22
Cth	0.297902	2.04511e-30
Usp19	0.297284	8.57932e-26
Mfsd14a	0.296072	8.08181e-29
Ssr3	0.296013	2.07193e-23
Pou3f3	0.295592	1.28311e-18
Srebf1	0.294781	1.73709e-21
Bmyc	0.293685	4.81121e-17
Tm9sf2	0.290339	1.79503e-20
Slc27a1	0.290276	2.03259e-21
Gnb2	0.286677	1.36533e-19
Mpc1	0.286566	1.09108e-18
Ckb	0.285555	4.40611e-27
Cd9	0.285447	1.01701e-20
Asah1	0.284613	2.16645e-23
Polr2k	0.283618	7.66382e-18
Ndufab1	0.283602	8.77136e-19
B2m	0.283476	2.3297e-24
Rbm39	0.280178	6.85742e-20
Ppib	0.279558	1.3891e-26
Cox6c	0.278025	3.39133e-15
Eps15	0.277184	6.93818e-18
Sema4a	0.27575	1.76916e-21
Mpv17	0.27574	1.27298e-21
Snx3	0.275544	1.8003e-24
Tmem59	0.275059	7.89541e-29
Pex13	0.273996	5.30304e-23
Kdelr2	0.272322	9.36251e-24
Uqcrb	0.271674	4.74773e-22
Slc25a5	0.270663	1.2795e-15
Hapln1	0.267663	1.20475e-16
1190007I07Rik	0.265393	6.76035e-32
Rab28	0.265231	6.87033e-19
Smim4	0.264707	1.34574e-20
Eif4a2	0.263152	6.67193e-23
Rab9	0.262157	2.23685e-20
Srsf9	0.260433	1.03964e-22
Cd47	0.260289	7.84226e-24
Cyb5a	0.259798	8.38278e-18
Slc38a3	0.259659	6.37222e-16
P3h3	0.25937	2.64121e-26
Nr1d2	0.259197	9.73347e-22
Psenen	0.258498	2.10269e-17
Ndufb4	0.258412	1.15693e-16
Pts	0.258347	6.77475e-18
Cnbp	0.257813	2.86609e-19
Snhg6	0.25779	9.10694e-33
Ide	0.256878	6.69464e-25
Rnaset2a	0.256488	3.93618e-43
Gm10076	0.256235	1.27399e-17
Med30	0.251847	1.89671e-31
Ldb1	0.251743	2.53552e-36
Hes5	0.251637	0.000189446
Clcn2	0.251194	1.47953e-31
mt-Nd6	0.251179	1.36421e-24
Bsg	0.249954	1.95872e-21
Isca2	0.249467	7.97269e-24
Atn1	0.249182	2.38106e-29
Tank	0.249033	3.24617e-17
Tulp3	0.248529	3.20081e-21
Cs	0.24843	2.9365e-17
Churc1	0.248296	1.12414e-21
Comt	0.24798	4.16018e-23
Phpt1	0.247248	4.14389e-19
Cox6a1	0.246179	1.80522e-17
Rnf7	0.245638	1.95761e-18
Serinc3	0.245157	1.23135e-19
Ndufa8	0.24374	1.35586e-18
Rpl9	0.243614	3.20266e-16
Mt2	0.242162	3.96279e-10
Hist1h2bc	0.241772	2.13091e-14
Ewsr1	0.241639	1.4721e-23
Cav2	0.241588	1.76619e-15
Usmg5	0.24145	8.94753e-10
Eogt	0.241241	1.38098e-13
Rnaset2b	0.241094	8.39144e-24
Ndrg4	0.240023	4.83065e-20
Usf1	0.239918	5.60043e-24
Rsrp1	0.239741	2.35993e-11
Irak2	0.23929	2.20111e-19
Swap70	0.236932	2.69995e-15
Atp11b	0.236754	4.01152e-17
Pcbp2	0.236239	8.45966e-14
Rab31	0.234955	8.96448e-13
Abhd17b	0.234662	6.09757e-15
Txndc5	0.233232	9.82439e-22
Laptm4a	0.232929	3.34446e-22
Tmem55a	0.232067	3.56612e-17
mt-Nd5	0.23167	1.08875e-16
Pex2	0.230762	1.89875e-17
Bccip	0.23033	9.29834e-22
Hnrnph1	0.230299	2.44049e-14
Rgs5	0.228874	8.50217e-17
Itm2c	0.228717	2.1297e-22
Slc7a11	0.228401	1.54346e-07
Tmem5	0.228188	2.69422e-13
Znrd1	0.228058	1.0664e-19
Rps28	0.227995	2.29368e-15
Tcf7l2	0.227889	1.20932e-15
Mgst1	0.226704	1.89687e-16
Gm11627	0.225807	4.67987e-12
Abhd16a	0.224511	4.62672e-21
Rnf181	0.224371	2.42176e-16
Trpm7	0.224013	2.97683e-12
2810403A07Rik	0.223962	3.8513e-16
Slc7a2	0.223797	4.1441e-13
Washc3	0.2234	3.01693e-24
Vcl	0.222719	5.8972e-11
Lgr4	0.222123	1.30001e-15
Atp5j	0.221787	6.52854e-12
Rad23a	0.221546	8.25402e-25
Unc13c	0.221499	2.28328e-07
Slc22a23	0.221396	4.80079e-19
Cavin3	0.221011	8.95521e-10
Commd1	0.220763	1.77423e-16
Tmed5	0.220728	1.19325e-11
Tmem243	0.220375	2.18108e-13
Btf3	0.220132	3.68139e-13
Pnpt1	0.219761	5.869e-20
Hsd11b1	0.219287	5.41863e-15
Prdx1	0.218594	8.58309e-11
2610001J05Rik	0.218555	2.39898e-20
Cnn3	0.218547	8.55376e-18
Gprc5b	0.218132	2.41287e-21
Sik3	0.218129	3.15199e-15
Cept1	0.217682	9.16581e-18
Gria2	0.217508	0.0077298
Fam13c	0.217074	1.31453e-16
Zfp280c	0.216747	8.96907e-20
Lamtor3	0.21667	7.03386e-21
Gna12	0.216661	5.03778e-23
Sod2	0.21635	3.83755e-16
4933431E20Rik	0.215945	3.70375e-14
Nkain4	0.215565	7.4282e-16
Igfbp7	0.215448	9.26587e-20
Gm3764	0.215155	1.2589e-08
Tagln3	0.214974	2.74089e-13
Exosc3	0.214874	8.3804e-22
Rheb	0.21482	3.06794e-18
Sf3b6	0.214583	2.41937e-13
Msmo1	0.214227	1.76812e-07
Ncan	0.213991	8.13743e-11
Txn1	0.213728	6.32045e-17
Rgma	0.213665	1.94746e-14
Atp6v0e	0.213565	4.63029e-11
Itgb8	0.212938	1.74411e-12
Kcnq1ot1	0.212396	0.00560569
Bet1	0.212222	2.90448e-18
Acsl6	0.212153	1.93021e-16
Pin1	0.211378	9.94547e-14
Naa20	0.210865	1.60547e-13
Atad1	0.210785	6.88373e-22
Aldoa	0.209714	6.64961e-15
Znrf3	0.209349	8.68073e-21
Cbr3	0.208651	4.28936e-17
Rpl36al	0.208478	2.87583e-16
Sbk1	0.208283	4.76907e-18
Trp53i13	0.208097	1.43195e-20
Hnrnpa1	0.208037	6.3629e-17
Cdh19	0.207854	1.10023e-13
Senp3	0.207722	3.68853e-19
Cldn10	0.20742	6.18873e-13
Smarcc2	0.20675	4.29914e-17
2010107E04Rik	0.206733	1.05002e-11
Rnf130	0.205049	1.00043e-19
Lix1l	0.204353	7.19751e-26
Atl2	0.20406	1.15152e-11
Slc33a1	0.20373	1.00247e-18
Gnao1	0.203423	1.48812e-10
Rabggtb	0.203237	2.53635e-16
Pcgf5	0.202949	8.45212e-16
Gatm	0.202808	1.48123e-20
Slc25a42	0.202731	4.62569e-22
Stx4a	0.202718	2.11152e-20
Sumo2	0.202491	1.898e-13
Tmbim4	0.202443	5.1485e-18
Nudt3	0.20232	2.13232e-11
Cops7a	0.202239	2.70437e-18
Cfap20	0.202235	3.46271e-18
Arhgef10l	0.201721	1.37602e-20
Rhob	0.201384	2.62697e-17
Pbx1	0.20126	1.14706e-07
Etfa	0.200954	3.92812e-22
E130114P18Rik	0.200615	5.75764e-12
Rfx3	0.200417	2.47741e-15
Neat1	0.200378	2.14719e-06
Rab30	0.200349	7.10718e-14
Rhoa	0.200269	6.40657e-14
Taf2	0.20026	1.4998e-18
Gtf2a1	0.199436	2.07388e-18
Rer1	0.1991	2.80015e-18
Map2k1	0.199011	1.63362e-14
0610009B22Rik	0.19817	3.94543e-24
Hnrnpk	0.197415	1.5024e-14
Ctnnd1	0.196699	2.74684e-20
Pfdn4	0.196374	1.04507e-18
Psma5	0.196002	7.28335e-15
Fcho2	0.1957	3.25486e-21
Zfp36	0.195647	3.23699e-09
Lrrc4b	0.193979	1.77174e-17
Hnrnpf	0.193525	1.08093e-16
Cnr1	0.193003	7.52789e-16
Cetn3	0.192312	3.28275e-17
Gm15417	0.191375	3.87304e-11
Zfp36l2	0.190876	8.6724e-12
Arhgdia	0.190809	1.16469e-05
Lsm8	0.190607	1.55184e-15
Trappc2	0.189987	2.15252e-22
Snrpg	0.189144	5.21533e-14
Sigmar1	0.189016	8.50541e-13
Ssfa2	0.188991	4.18353e-09
Med31	0.188903	1.69498e-15
Dmac1	0.188439	2.59752e-11
Rps27rt	0.187926	5.88277e-24
Atp6ap2	0.187862	5.22641e-16
Ndfip2	0.187828	8.72134e-21
Hnrnpl	0.187613	1.76035e-10
Orc6	0.18755	1.52254e-17
Tap2	0.187508	1.06775e-15
Rbmx	0.187389	2.65685e-11
Cmpk1	0.1869	1.47773e-16
Dnajc24	0.186686	2.26329e-16
Tm7sf2	0.186288	7.81778e-19
Car2	0.183977	3.57584e-09
Coa6	0.183575	7.29821e-18
Tia1	0.183497	6.528e-08
Hepacam	0.1833	6.06968e-12
Pantr1	0.182559	7.80233e-09
Uba52	0.182353	7.56716e-16
Sap30	0.182107	1.60685e-23
Cds2	0.181967	4.74831e-19
Azin1	0.181899	2.36678e-09
Gtf2b	0.181241	1.18548e-15
Fbxl3	0.180838	2.3088e-08
Clip3	0.179987	1.6757e-09
Alyref	0.179747	7.56344e-19
Slc15a2	0.179673	2.07588e-11
Arglu1	0.179639	2.05101e-07
Dbndd2	0.179435	4.76938e-21
Adhfe1	0.179082	2.70807e-10
Plekhg1	0.179039	7.36639e-14
Cycs	0.178355	6.91543e-07
Tmbim6	0.177954	6.19846e-08
Omg	0.177784	2.41893e-11
Hnrnpa3	0.177708	1.33415e-08
Cmc1	0.177674	6.62794e-17
Rps27l	0.177402	2.07276e-09
Gca	0.176749	5.03534e-16
Cox6b1	0.176722	1.78164e-07
Dbt	0.176661	6.06179e-12
Atp5e	0.176178	1.11073e-09
Gpcpd1	0.176178	3.50097e-13
Apln	0.176094	2.27552e-12
St6gal1	0.1756	4.0564e-10
Tmem184b	0.175596	4.60419e-13
Slc23a2	0.17535	1.59398e-16
Lsm5	0.174834	8.6975e-15
Cirbp	0.174438	1.24504e-14
Cyc1	0.174277	2.35232e-12
Mrpl27	0.174054	5.22152e-14
Actr2	0.174008	5.46923e-10
Dusp6	0.173862	3.03795e-14
Ndufa3	0.173345	4.71225e-13
H2-D1	0.172571	5.03054e-10
Acer3	0.172508	3.28031e-16
Tab2	0.172361	1.31054e-10
Rbbp6	0.171987	7.44244e-09
Prelid3b	0.17163	3.24474e-08
Kifc3	0.171548	2.3958e-11
Srsf1	0.171305	5.4861e-10
Ube2a	0.171224	3.39422e-11
Pdk4	0.171201	1.07845e-12
1500011K16Rik	0.171165	2.74816e-10
Celf1	0.17109	1.15906e-12
Magi3	0.171007	1.00875e-09
Crlf3	0.170906	4.56193e-10
Ndufs8	0.170808	9.28878e-10
Id1	0.170192	8.69018e-10
Timm22	0.170169	2.51662e-11
Gm11266	0.17015	5.16796e-13
Atp5g1	0.170058	1.97655e-08
Cd164	0.170053	1.50495e-09
Rbx1	0.169915	1.62788e-09
Mthfd2l	0.169892	8.8761e-16
Adk	0.169501	1.17425e-09
Nrn1	0.169424	7.96783e-07
Nt5c	0.169308	2.17318e-10
Rnf180	0.169227	9.36911e-14
Ncstn	0.169191	1.72029e-15
Gng5	0.169117	1.5582e-07
Mageh1	0.16905	4.12683e-09
Per2	0.168816	9.93698e-15
Mrpl17	0.168777	4.67358e-13
Max	0.168625	5.61158e-13
Kdsr	0.1682	7.28215e-14
Rab18	0.167839	1.29085e-09
Bcl2l2	0.167793	2.72988e-15
Hnrnph3	0.167585	1.40491e-13
Rpl23a	0.16754	5.79859e-10
Nptn	0.167382	3.92632e-11
Cend1	0.167268	1.19681e-09
Tceal1	0.166768	1.27586e-09
Manea	0.166643	2.33319e-12
Hdhd5	0.166524	5.095e-11
Lypla1	0.166104	8.23896e-13
Sh3gl1	0.165841	1.36186e-17
Sdcbp	0.165747	6.74902e-15
Rnf146	0.165199	2.92746e-15
Gldc	0.164857	5.29003e-09
Sfxn5	0.164829	1.81535e-11
Sar1b	0.164438	2.61257e-08
Otub1	0.164216	1.61544e-11
Dpysl2	0.163962	5.02301e-11
Ubqln2	0.163895	3.70831e-12
Tm7sf3	0.163829	3.65417e-11
Mex3d	0.163651	1.90726e-12
Sox21	0.163283	5.93337e-09
Hspb11	0.163086	1.49657e-16
Dazap2	0.16287	3.66763e-13
Tmed2	0.162815	4.13813e-10
Shisa4	0.162394	2.04122e-08
Hacd3	0.162371	1.01963e-06
Mtx3	0.162219	1.75173e-13
Fh1	0.161983	9.19546e-17
Vps29	0.161789	8.01969e-11
Col11a2	0.161687	3.83906e-11
Mid1ip1	0.161306	3.81628e-05
Epdr1	0.16094	1.57454e-12
Lnpep	0.160926	4.23732e-12
Pfas	0.160766	7.63687e-12
Brd2	0.160743	2.10307e-11
Ndp	0.160431	3.85366e-11
Mgst3	0.159856	5.50705e-16
Ube2n	0.159744	1.13082e-09
Pigp	0.159601	1.13975e-15
Mt1	0.159386	0.00804958
Adam23	0.159378	6.70569e-10
Agmo	0.159277	3.30691e-11
Wasf3	0.159203	1.12479e-06
Npl	0.158829	3.36685e-13
Prkcd	0.158513	2.7041e-11
Armc8	0.158332	1.20486e-10
Iscu	0.157465	1.19781e-10
Snrnp70	0.157118	4.03661e-06
Mapk1	0.156698	1.02417e-14
Atp6v1h	0.156604	4.2786e-08
Tob2	0.156568	1.03612e-06
Abhd8	0.156259	7.60879e-14
Psmg1	0.156182	7.36086e-17
Gabrb1	0.156107	8.3107e-07
9630001P10Rik	0.156104	8.9477e-12
Fmc1	0.156038	1.01431e-10
Lmbrd1	0.156028	3.68312e-09
Idi1	0.155799	9.63461e-06
Dnajb9	0.155643	1.98646e-09
Gk	0.155598	2.52486e-11
Smim14	0.155575	1.24734e-12
Slc35a5	0.155552	1.81776e-14
Slc30a5	0.155444	1.06386e-10
Zfp383	0.155192	3.4931e-16
Tmem9b	0.155173	8.65382e-11
Gm1673	0.155004	3.98989e-08
Fam96b	0.154944	1.24887e-11
Neo1	0.154795	6.16976e-13
Trmt112	0.154717	3.80089e-10
Svbp	0.154704	5.32471e-07
Psmb7	0.154179	3.65514e-09
Zcchc24	0.154087	2.181e-12
Metrnl	0.15385	1.86766e-10
Aga	0.153814	2.45161e-11
Gabpb2	0.153489	3.22814e-11
Esrra	0.15331	5.04415e-10
Sap18	0.15329	1.96995e-10
Paxx	0.152875	3.66617e-09
Arf4	0.152795	6.99747e-12
Ddhd1	0.1526	0.000198606
Vapa	0.152162	7.05305e-07
Cmtm3	0.152052	2.49567e-10
Mdk	0.152027	4.04982e-09
Metrn	0.151826	1.5801e-07
Tmem251	0.151494	4.36511e-10
Tcp11l2	0.151492	1.08288e-14
Rbm17	0.151188	1.05485e-09
Sumo1	0.150533	2.02696e-11
Cyb5b	0.150532	1.50782e-08
Hnrnpdl	0.150417	3.87073e-05
Pyurf	0.150199	2.0568e-09
Gstp1	0.150111	3.99651e-12
Timm10	0.150095	2.02778e-09
Cdk2ap1	0.150061	2.273e-08
Eef1akmt2	0.14989	2.90952e-11
Srebf2	0.149864	2.63875e-07
Nat8f1	0.1498	2.77126e-06
Klf15	0.149781	3.43869e-12
Lcat	0.149773	3.28196e-06
Tbc1d7	0.149295	4.61202e-13
Polr2h	0.149184	7.48909e-12
Golga7	0.14887	2.30185e-10
Raf1	0.148806	1.91648e-10
Sec61g	0.148784	5.42115e-08
Rai1	0.148647	1.80055e-17
Phlpp1	0.148629	1.73312e-09
Wsb1	0.148542	1.20127e-06
Vdac1	0.148298	1.39268e-07
Trrap	0.147823	8.99694e-07
Kansl2	0.147782	2.05537e-11
Emc7	0.147779	6.62774e-09
S100a13	0.147633	8.48229e-05
1810013L24Rik	0.147608	1.64482e-08
Add3	0.147412	2.73958e-09
Cdipt	0.147349	1.61363e-10
Hadhb	0.147038	8.5452e-08
Ndufa6	0.147009	1.48048e-07
Ttyh1	0.146844	4.15039e-07
1810022K09Rik	0.146676	2.0939e-07
Plxnb1	0.1463	7.58085e-14
Pcyt2	0.146293	2.73644e-05
Fez1	0.146227	3.68382e-05
Notch2	0.14618	3.34864e-12
Mmadhc	0.1461	5.1995e-16
Tom1l2	0.146074	1.12581e-09
Ak4	0.146069	3.951e-10
Zdhhc8	0.146037	2.49116e-14
Nlgn3	0.145956	3.84898e-11
Ccdc85b	0.145952	1.3657e-08
Zfp385a	0.145863	4.42454e-06
Gm2115	0.145796	1.01164e-09
Gnb1	0.145712	3.81419e-08
S100a1	0.145497	1.81082e-06
Mrpl10	0.145329	2.11915e-13
Hspe1	0.145314	1.04871e-06
Sema6a	0.144989	1.22982e-08
Leng8	0.144602	9.08306e-06
Gm17750	0.144593	1.13029e-08
Hnmt	0.14432	1.28217e-12
Ddx17	0.144057	0.00892215
Lactb2	0.143858	2.66981e-08
Hnrnpu	0.143517	2.11934e-05
Tnpo1	0.143251	1.04237e-05
Capza2	0.143184	3.98897e-07
Ccdc90b	0.143157	2.94327e-09
Snapin	0.14313	7.02313e-11
Kcnn2	0.142868	3.93929e-09
2900097C17Rik	0.142787	6.57834e-06
Foxk2	0.142774	2.42436e-11
Myl12b	0.1427	1.46938e-12
Sun1	0.142692	2.27492e-15
Irak1	0.142658	4.18343e-12
Arsb	0.142619	4.69855e-11
Aldh1l1	0.142566	1.43822e-06
Sdc4	0.142565	0.000201538
Nme7	0.142545	4.00988e-14
Atp5h	0.142544	4.89382e-05
Ghr	0.141984	2.99736e-08
Hlf	0.14174	8.46064e-07
Enpp2	0.141665	2.68167e-22
Nfic	0.141624	1.46014e-06
Abr	0.141609	1.08964e-09
Mrpl58	0.141528	0.0061784
Idh3b	0.141309	1.38888e-05
Usp54	0.141236	2.97373e-10
Llgl1	0.141164	1.2773e-18
Ifitm3	0.140888	0.00329524
Higd2a	0.140841	1.39211e-09
Actg1	0.140804	3.87752e-08
Kdm6b	0.140796	2.61564e-12
Tmem170b	0.140786	8.00383e-10
Ank2	0.140761	0.000740349
Btg1	0.14064	1.63567e-09
Nup54	0.140587	1.56009e-10
Pld3	0.140542	4.4605e-10
Tmem189	0.140538	8.61243e-13
Mrpl9	0.140521	8.73972e-15
Zscan26	0.14049	9.75691e-11
2310061I04Rik	0.140359	9.28763e-10
H1f0	0.140324	3.36564e-12
Fjx1	0.140291	0.00561517
Cthrc1	0.140205	2.0863e-12
Pym1	0.13978	1.48499e-12
Aph1a	0.139588	1.32498e-16
Nova1	0.139367	5.60259e-11
Mien1	0.139244	5.17518e-07
Ass1	0.138973	5.35236e-06
Lifr	0.138674	1.36731e-09
Rbm7	0.138558	2.22955e-11
Zwint	0.137832	3.2795e-10
Hadh	0.13747	1.17253e-05
Ikbip	0.137442	3.35875e-07
Fzd1	0.137337	2.17261e-12
Ndufb2	0.137327	4.29713e-09
Gdf10	0.136996	3.25294e-10
Tspan14	0.136967	4.16634e-11
Bmt2	0.136963	4.77415e-08
Scap	0.136962	1.78683e-09
Tmx3	0.136749	1.59252e-08
Wdr1	0.136699	1.26737e-12
Hhatl	0.136359	2.28188e-07
Fgd4	0.136241	4.72993e-08
Bloc1s2	0.136215	2.18921e-08
Pde6d	0.135937	1.905e-11
Uchl3	0.13562	0.000253863
Wrnip1	0.135607	8.99994e-10
Thap1	0.13534	0.000572761
Gm11713	0.135198	5.21899e-11
Ciao1	0.13517	3.08461e-12
Snx32	0.135074	8.26233e-12
Sppl3	0.134981	1.74717e-11
Cog3	0.134961	3.41232e-12
Slc14a1	0.134845	1.50978e-09
Rassf2	0.134654	6.43939e-10
Cdc26	0.134631	3.06812e-14
Spred2	0.134584	6.89139e-08
Pcdhga12	0.134502	2.86598e-09
Nr2e1	0.134221	1.54966e-09
Grcc10	0.13416	2.41931e-15
Mettl7a1	0.133878	1.19452e-08
Pex7	0.133836	6.31754e-09
Cpsf6	0.133753	1.18017e-07
G0s2	0.133687	8.79633e-09
Pcnp	0.133648	1.30544e-09
Chrdl1	0.133642	5.26304e-09
Rbms1	0.133554	5.92213e-07
Rpf1	0.133486	2.37593e-09
Atp1b1	0.133448	7.18067e-09
Mrps18c	0.133382	1.05697e-10
0610037L13Rik	0.133272	2.34802e-12
Adh5	0.133166	5.52042e-06
Sp3	0.133071	3.3648e-08
Ppp6c	0.132822	1.69371e-07
Igf1r	0.132704	2.9456e-06
A830082K12Rik	0.132683	2.5737e-09
Rnf44	0.132488	4.18839e-11
Lamp2	0.132284	5.1728e-10
Rtl8a	0.132254	2.87837e-10
Gm20515	0.132245	1.61681e-06
Gm37494	0.131849	1.00722e-08
Tor1aip1	0.131602	1.91836e-06
Sept8	0.131397	1.46757e-08
Usp6nl	0.131284	1.19801e-11
Tnc	0.13127	1.45592e-06
Nsmf	0.130816	1.42683e-09
Elmod3	0.130738	6.16662e-07
Slc25a34	0.130627	1.68354e-08
Trim8	0.13017	1.46466e-09
Psmd5	0.130121	8.12711e-10
Nit2	0.129773	7.40352e-13
Nip7	0.129706	4.76081e-11
Bcas2	0.129656	1.80043e-08
Ndufa4	0.129527	0.00186862
Etfrf1	0.12923	4.76731e-06
Mterf3	0.1291	2.10683e-12
Car8	0.128979	4.89106e-07
Sf3b5	0.128829	9.99819e-05
Smim3	0.128776	4.18578e-11
Ppp1r35	0.128768	1.78331e-18
Timm13	0.128729	0.000212715
Snx1	0.128727	1.59193e-08
Ndufa12	0.128696	5.2159e-05
Zbed3	0.128497	7.29673e-10
Ap1s2	0.128227	2.11854e-07
Fads1	0.128206	1.30357e-09
Mtpn	0.128078	1.27034e-07
Nudt11	0.128077	6.06424e-17
Sorbs3	0.127973	1.32573e-10
Col9a3	0.127888	1.43576e-10
Itgav	0.127722	6.64289e-09
Spred3	0.127519	4.96912e-11
Kctd5	0.127134	5.05517e-09
Manbal	0.126757	5.70017e-10
Cyr61	0.126755	3.94501e-11
Astn1	0.126381	9.00332e-11
Cpe	0.126342	0.0028633
Cldnd1	0.126303	1.93279e-07
Mrps31	0.126166	2.70426e-10
Papss1	0.126157	1.16702e-08
Ptbp2	0.126119	1.37945e-10
Plbd2	0.125993	1.23939e-09
Sod3	0.12582	3.09528e-09
Man2b2	0.12572	1.04156e-11
Trpt1	0.125674	6.11006e-11
Ivd	0.125646	2.46647e-07
9530068E07Rik	0.125572	1.14272e-11
Nde1	0.125434	7.54479e-11
Carmil1	0.125293	1.07893e-05
Mrps26	0.125228	4.72499e-07
Fbxo8	0.125111	1.61937e-09
Rnd2	0.125055	6.64044e-06
Ap2m1	0.125034	4.08054e-09
Dok7	0.124908	1.65624e-08
Slc25a16	0.124901	1.31951e-06
Sp3os	0.124865	1.57635e-08
Megf10	0.124617	3.05992e-06
Dact3	0.124528	1.7747e-11
Fnbp1	0.124459	9.83472e-05
Ip6k2	0.124442	7.87057e-08
Rgs7	0.124094	0.000122188
S1pr1	0.12404	2.81646e-05
Pdcl3	0.124035	1.89282e-08
6030419C18Rik	0.123919	1.75956e-08
Dagla	0.12378	1.15263e-05
Sdhb	0.12375	5.87925e-06
Cherp	0.12348	4.43387e-08
Sema4b	0.123462	0.001005
Dph7	0.123208	4.9549e-13
Dnaja3	0.123203	4.51832e-10
Cox8a	0.123001	0.00960398
Mir124-2hg	0.122944	1.63426e-07
Pdzph1	0.122753	4.36727e-10
Slc35g2	0.122667	2.00772e-08
Arpc4	0.12263	1.39413e-11
Copb1	0.122537	1.17435e-06
Syvn1	0.122514	6.97861e-11
Timm17a	0.122367	7.74983e-10
Itfg1	0.12235	2.20982e-09
Nubp2	0.122133	1.15692e-06
Nsmaf	0.122114	2.07391e-13
Nfu1	0.122097	6.68143e-06
Dnajb12	0.121904	4.04724e-08
Prex1	0.121861	0.000849774
Maz	0.121825	8.98015e-09
Dhtkd1	0.121807	8.2059e-11
Vtn	0.121793	1.36971e-13
Hist3h2a	0.121563	3.45792e-08
Rasal2	0.121371	2.6953e-08
Ap3m1	0.121261	4.71404e-09
Nadk	0.121248	4.58637e-06
Ppm1b	0.121015	7.93319e-10
Acss1	0.120923	8.21898e-08
Ube2e1	0.120847	3.41338e-09
Mettl21a	0.120827	8.90084e-10
Crtc2	0.12076	5.52727e-11
Rgs7bp	0.120615	3.31615e-06
Vbp1	0.120569	8.29191e-05
Tpbg	0.120545	3.93518e-09
Pcnx3	0.119974	2.55835e-10
Tiprl	0.119879	1.28281e-10
Ptgr2	0.119856	6.37491e-07
Fam49a	0.119745	1.22427e-05
Neurl4	0.119617	5.72962e-06
Gls	0.119508	8.28609e-13
Brms1l	0.119493	2.48673e-11
Cdk9	0.119411	0.000125193
Krt10	0.119341	2.05804e-10
Spcs1	0.119269	1.23983e-09
Sirt4	0.119152	8.33308e-08
Ppp1r2	0.119124	7.03096e-07
Ubald1	0.119067	1.19968e-08
Eci2	0.118995	8.58738e-10
Gm26532	0.118793	9.56426e-07
Ebna1bp2	0.118777	3.85509e-10
Amd2	0.118554	3.48398e-10
Srp19	0.118548	2.76733e-07
Nfatc3	0.118386	5.48969e-08
Rps25	0.118273	0.00068356
Smarcad1	0.118173	7.99205e-05
Slc25a36	0.118096	5.46269e-07
Nebl	0.118077	7.23206e-05
4930488L21Rik	0.11805	1.60927e-06
4930570G19Rik	0.118048	1.46899e-08
Sirt5	0.118	7.32225e-10
Taf9b	0.117955	7.03081e-14
Kremen1	0.117785	2.20401e-05
Anapc10	0.117782	1.91258e-09
Golph3	0.117703	2.21366e-08
Etv4	0.117696	2.83049e-13
Xpot	0.117696	7.38415e-07
Arsk	0.117479	4.24523e-06
Gpn3	0.117466	3.36591e-11
Lrrc8c	0.117128	3.02244e-06
Znrf1	0.117104	2.85007e-08
Myg1	0.116992	6.54611e-09
Pfdn6	0.116856	0.000467647
Lzts3	0.11682	6.56057e-14
Rnaseh1	0.116801	4.25067e-11
Fmn2	0.116778	1.72779e-06
Btf3l4	0.11671	9.34141e-16
Ocrl	0.116619	1.24218e-10
Gosr1	0.116581	1.63046e-09
Slirp	0.116578	7.62725e-07
Tgfa	0.116545	2.19837e-08
Gnas	0.116534	0.000553489
Spin1	0.116488	7.15786e-07
Il15ra	0.116472	6.63815e-07
Sgcb	0.116369	5.73247e-10
Sgce	0.116295	7.17512e-08
Trappc1	0.11622	1.66392e-07
Bcl9l	0.116217	5.45397e-07
Eci1	0.116171	0.000283747
Wnk2	0.115803	1.5977e-06
Setdb1	0.11577	1.04732e-05
Uckl1	0.115681	9.14413e-15
Rrs1	0.115676	1.74275e-08
Ints13	0.115482	1.19072e-06
Atxn7	0.11547	5.74608e-08
H2-K1	0.115426	5.71293e-05
Gcnt4	0.115415	4.01339e-11
Cebpzos	0.115401	5.36418e-05
Gabrg1	0.115357	1.84653e-09
Frg1	0.115297	7.17595e-09
Ngef	0.115214	1.66246e-07
1700066M21Rik	0.115139	8.23486e-06
Cldn5	0.11508	6.35138e-15
Polr2g	0.115062	5.18142e-09
Hypk	0.114809	1.38926e-07
Bag6	0.114768	2.44603e-06
Ss18	0.114767	3.73837e-06
Nprl3	0.11472	3.13255e-10
Asap1	0.114657	0.000194179
Esd	0.114619	2.29384e-13
Fam174a	0.11451	2.89757e-11
Oat	0.11444	2.7175e-07
Cpeb4	0.114404	0.0372924
Slc30a6	0.114403	3.05067e-07
Flt1	0.114391	5.06586e-08
Amfr	0.114332	5.24851e-08
Padi2	0.114097	2.26464e-05
Lrp4	0.114072	1.31805e-08
Cox4i1	0.114034	3.22416e-06
Asf1a	0.113859	8.0387e-12
Tspan4	0.113802	7.69237e-06
Gabbr1	0.113749	1.20418e-06
Ppp1r15b	0.113587	1.44791e-09
Fdps	0.113415	5.90637e-07
Scai	0.113383	6.51841e-08
Hibadh	0.113256	4.11185e-09
Gm26669	0.113162	1.15848e-06
Isoc2a	0.11315	4.79129e-13
Scamp3	0.113117	3.6353e-06
Atxn2	0.113019	0.000174107
Fgfbp3	0.112984	5.86032e-13
Lxn	0.112956	3.31418e-06
Ddx47	0.112894	8.54722e-07
Fbxl20	0.112676	1.24532e-05
Dmp1	0.112659	1.70755e-06
Bicral	0.112651	4.49156e-08
Prr3	0.112538	1.10665e-06
Ifnar1	0.112421	1.00542e-05
Naga	0.112369	1.41527e-09
Mrps14	0.11234	8.60468e-08
Wtap	0.112247	2.77891e-06
Chpf2	0.112134	6.09554e-13
Camta2	0.111853	3.98327e-09
Ddah2	0.111835	3.16765e-07
Ptchd4	0.11169	0.0164447
Pcid2	0.111484	1.43184e-12
Pibf1	0.111354	0.00385692
Coq9	0.111333	2.48812e-14
Gm6710	0.111243	8.36197e-09
Aatk	0.111103	6.52589e-06
Nkx2-2	0.111079	1.27346e-08
Atp5l	0.110889	0.00440123
Dennd4c	0.110787	8.9745e-05
Amacr	0.110689	3.72042e-09
Fam184a	0.110532	0.000157075
Tns3	0.110305	3.12427e-09
Ggh	0.1103	8.08354e-09
Plcd1	0.110142	6.29528e-09
Atf2	0.109749	0.000509027
Grpel1	0.109702	1.79757e-05
Ube2w	0.109593	4.16807e-09
Huwe1	0.109574	5.21078e-06
Cstf2t	0.109548	0.00106269
Egln2	0.109541	6.28585e-08
Rc3h2	0.109362	2.79882e-09
Med25	0.109307	5.37923e-09
Csde1	0.109294	1.16975e-07
Tmem43	0.109232	4.24874e-08
Eif4g3	0.109189	9.39906e-07
Vcan	0.10915	0.00190273
Gpm6a	0.10911	0.000518213
Atr	0.10909	0.000389503
Tsen15	0.108877	1.33091e-09
Ampd2	0.10885	9.57405e-16
Dynlt1f	0.108784	1.15807e-07
Irf2bp2	0.108776	8.45095e-06
Pdk2	0.108709	1.79389e-07
Tial1	0.108697	6.78581e-09
Mgrn1	0.10868	0.00154058
Abhd4	0.108655	4.0123e-13
Chtop	0.108548	5.67048e-06
Agrn	0.108458	2.21223e-06
Nxpe4	0.108403	9.69201e-07
Cat	0.108402	0.000253275
Axin2	0.108384	3.63772e-07
G3bp1	0.108314	5.97084e-11
Pmpca	0.108294	2.4307e-11
Tmem136	0.108203	4.14754e-05
Mrps34	0.108138	3.51535e-09
Dad1	0.108108	5.96239e-06
Bpnt1	0.108034	5.26534e-13
Lnpk	0.108007	2.03421e-08
Rora	0.107969	1.41701e-05
Ccnc	0.107905	8.81455e-11
Snu13	0.107823	0.00448383
Mydgf	0.107754	7.5809e-07
Arhgap24	0.107589	2.31644e-10
Irgm1	0.107495	8.14505e-11
Chmp5	0.107448	0.000678474
Gm27239	0.10739	2.08747e-08
Gpi1	0.107356	0.000177742
Ndufa7	0.107289	2.39182e-06
Fibp	0.10728	7.25982e-05
Apba3	0.107252	3.06987e-14
Tvp23b	0.107152	8.07609e-09
Ap5s1	0.107062	8.58895e-06
Ncoa1	0.107061	4.01914e-06
Tmem14c	0.107036	5.88493e-11
Atf1	0.106943	6.8663e-08
Elovl5	0.106822	1.47955e-07
Smarcd1	0.106771	4.65263e-06
Pycr2	0.106758	2.30329e-07
Tfrc	0.106666	6.12003e-14
AY036118	0.106652	0.00122787
Amotl2	0.106643	4.66362e-06
Eef1e1	0.106612	1.39295e-10
Rmnd5a	0.106608	4.44459e-06
Rab11a	0.106558	4.42888e-07
Adam9	0.106501	2.42826e-07
Dmwd	0.106397	6.46426e-09
Mcee	0.106345	1.69188e-06
Jag1	0.106343	1.66401e-07
Uck1	0.106301	8.47262e-10
Rpl22l1	0.106213	8.01048e-06
Gm21781	0.106163	4.82264e-11
Cstf2	0.106118	4.5603e-09
Cadm1	0.105993	0.040149
Ndufv1	0.105929	1.71936e-08
Foxg1	0.105918	2.1236e-06
Gli3	0.10589	6.989e-07
Mrpl33	0.105876	3.97203e-09
Npc1	0.105648	2.49237e-06
Far1	0.105639	2.26998e-06
Mcur1	0.105491	3.43276e-05
Lyrm4	0.105369	2.25299e-07
Pmpcb	0.105359	2.63209e-07
Slc25a19	0.105344	0.000135152
Igsf8	0.105288	2.035e-11
Cers2	0.105262	4.84479e-16
Zfp384	0.105184	3.32021e-09
Slc7a5	0.105047	1.20096e-11
Fastk	0.104923	3.57742e-06
Xylt1	0.104907	0.000126174
Tmem70	0.104823	1.70164e-10
Acyp1	0.10476	2.38253e-07
Eps15l1	0.10473	2.39871e-10
Nudt10	0.104677	3.92242e-07
Pkd1	0.104587	1.95259e-05
Sra1	0.104558	2.97505e-06
Pgpep1	0.104411	5.56096e-09
Alg10b	0.104385	1.80243e-09
Ppp1r1a	0.104365	0.00854193
Wdyhv1	0.104288	1.25051e-06
Mospd2	0.104238	1.97809e-12
Brat1	0.10423	1.41006e-07
Lnx1	0.104219	2.47722e-07
A430046D13Rik	0.104187	8.51116e-09
Pim3	0.104111	6.47179e-07
Aff1	0.104085	5.34648e-10
Smpdl3a	0.104078	0.00036005
Cyth1	0.103938	8.12511e-13
Snx13	0.103917	1.29478e-05
Ppil3	0.103675	1.20477e-05
Ermard	0.103607	7.75993e-10
Cdk5	0.103524	3.53792e-09
Ybx3	0.103415	1.41019e-05
Gabpa	0.103353	7.55181e-11
Myl12a	0.103296	1.52767e-08
Tnrc18	0.103276	2.67584e-12
Hccs	0.103255	5.62016e-08
Degs1	0.103215	9.63607e-11
Sf1	0.103179	7.26081e-09
Polr2d	0.103154	5.2212e-08
Rlbp1	0.103136	2.56028e-06
Cbfb	0.103095	3.03847e-08
Dnlz	0.103074	1.14786e-05
Vps50	0.103026	1.76379e-05
Aox1	0.102999	3.42789e-08
Soat1	0.102926	0.000676142
Magoh	0.102893	7.25882e-13
Taf6l	0.102794	7.31373e-08
Samd8	0.102779	1.0105e-09
Arfip1	0.102646	1.39405e-08
Tmem129	0.102562	1.39933e-08
Ppdpf	0.102532	0.00364387
Rpl11	0.10253	7.97607e-06
Drap1	0.10242	2.78963e-08
Gigyf1	0.102364	1.46807e-09
Lmtk2	0.102312	3.52551e-09
mt-Co1	0.102305	0.000599568
Hnrnph2	0.1023	4.94107e-07
Idh1	0.102242	3.44324e-05
Capn7	0.102198	4.4581e-11
Tmem185b	0.102134	1.64925e-07
Kin	0.102103	0.000870014
Ran	0.10206	4.80333e-09
Ccdc141	0.102042	0.000960987
Hprt	0.102014	3.98899e-09
Trp53inp2	0.101946	7.02758e-06
Rap1a	0.101907	4.42296e-08
Frs3	0.101781	6.22158e-11
Ndufa9	0.101769	0.0110123
Ndufb6	0.101689	1.6849e-08
Snx14	0.101654	6.64734e-05
Wsb2	0.101649	2.38388e-11
Hdhd2	0.101617	5.98979e-06
Arhgef26	0.10157	0.0103925
Dctd	0.101535	4.42923e-05
Dtx3	0.101431	3.9683e-06
Adra1b	0.101323	0.000410077
Arnt	0.101284	7.84986e-10
Dirc2	0.101268	2.13357e-07
Lgmn	0.101242	2.16595e-11
Dner	0.100949	0.000217546
Lmbrd2	0.100664	0.0083094
Pcyox1l	0.100637	0.000105571
Myef2	0.100607	1.17999e-06
Timm9	0.10051	5.89232e-07
Arcn1	0.100505	8.08309e-06
Phc3	0.100399	5.78823e-05
Ints3	0.100363	1.47754e-06
Med6	0.10033	4.88163e-14
Tmco3	0.100325	0.000357932
Dhcr24	0.10026	5.34697e-05
Als2cl	0.100124	3.8037e-06
Dnajb5	0.100065	1.70845e-09
Lrrc8a	0.100044	9.31635e-11
Rab12	0.100023	7.14478e-05
Anks1	0.100003	2.16482e-05
Ptgds	-0.1063	0.00159368
mt-Nd2	-0.143029	0.000137875
Plpp3	-0.151068	0.000124532
Sik1	-0.152695	4.75518e-06
Nr4a2	-0.173565	0.00547967
Malat1	-0.184637	3.1319e-06
Ntrk2	-0.246108	0.00815868
Sash1	-0.249498	0.0203895
Ndrg2	-0.24953	2.16957e-08
Tmsb4x	-0.254595	6.52206e-05
Mgll	-0.276345	0.0145435
Dclk1	-0.286118	0.000131465
Calm1	-0.287027	9.02149e-08
Hexb	-0.290057	3.14371e-05
Hspa8	-0.292035	4.48744e-11
Prpf4b	-0.317137	2.00945e-05
Son	-0.324362	1.20921e-20
Sat1	-0.349332	0.0202817
C1qc	-0.359105	0.0202022
Gm10600	-0.360542	4.33283e-52
Rpl41	-0.432063	5.72903e-20
Ntm	-0.454353	6.55978e-37
Gm42418	-0.670691	3.74613e-83
mt-Nd3	-0.738082	3.5683e-95
Pde10a	-0.819879	2.70968e-14

## Sheet: Supplementary Table 10
Supplementary Table 10: Differentially expressed genes in microglia between tKO and nKO mice . Adjusted p-values are Bonferroni corrected.
Gene	avg_log2FC	p_val_adj
Gm42031	0.933743	1.03894e-116
Apoe	0.631452	3.00156e-21
Gm47283	0.529155	1.6339e-53
A830008E24Rik	0.511353	2.95283e-32
Ccr1	0.507175	1.79928e-23
Atp1b3	0.434099	6.40308e-33
Oaf	0.431745	1.37788e-33
Itgb1	0.405361	4.41298e-35
Chd9	0.403811	2.78925e-31
Marcks	0.37944	7.10373e-105
Ophn1	0.370674	4.27933e-28
Arsb	0.364163	2.04702e-24
Xist	0.347449	4.22256e-35
P4ha1	0.334014	2.31122e-17
Abca9	0.330547	3.66199e-19
Wdfy1	0.330486	3.6249e-16
Serpinf1	0.328127	2.80835e-09
Lpl	0.328011	3.80923e-11
Ppp1r9a	0.326272	1.80604e-16
Apbb1ip	0.326184	4.74626e-29
Macf1	0.325864	9.13308e-26
Epb41l2	0.324039	3.94433e-44
Nav3	0.320568	4.03679e-13
Atrx	0.31554	7.3466e-12
Pnisr	0.31459	1.28193e-17
Galnt1	0.314042	1.43103e-14
Srgap2	0.313019	1.17541e-29
Elmo1	0.312287	8.93004e-22
Hsp90b1	0.307627	5.03709e-29
Fchsd2	0.307306	3.41257e-16
Capza2	0.305787	4.93938e-37
Tnfrsf13b	0.304716	2.11321e-16
Mef2c	0.302615	9.65618e-36
Klf3	0.299666	3.1854e-15
Fyb	0.294379	1.55617e-24
P2ry12	0.29141	6.75882e-40
Mycbp2	0.290636	2.94975e-16
Qk	0.290274	5.15838e-41
Ppib	0.288192	1.29755e-34
Hbb-bs	0.285363	7.43821e-43
Tmem44	0.284088	2.7322e-14
Pwwp2a	0.283308	3.16529e-11
Sox4	0.280842	4.82415e-08
Srrm2	0.278889	9.3963e-24
Dst	0.278235	3.32185e-12
Mtdh	0.276806	6.69695e-30
Pak2	0.27628	9.66939e-14
Ccr5	0.274048	1.98416e-09
Itga6	0.273015	5.01897e-14
Slc12a2	0.268266	2.46699e-08
Rnase4	0.267772	1.23696e-20
Wasf2	0.267641	3.35793e-18
Ankrd11	0.266947	8.11533e-14
Sppl2a	0.266373	3.46254e-12
Zfp652	0.265722	5.18084e-11
Lcp1	0.262948	4.45699e-15
Cltc	0.259253	4.75651e-18
Maml3	0.257215	1.12876e-10
Adap2	0.257142	1.87971e-17
Eml4	0.256781	1.89269e-08
Crlf2	0.256042	1.43175e-06
Ccdc50	0.255197	1.27421e-13
Bmp2k	0.251088	2.66066e-14
Pnn	0.248877	1.1804e-07
Atp2b1	0.245804	5.9694e-09
Tm9sf3	0.245106	3.72966e-12
Cep170	0.244636	3.41545e-07
Hnrnpu	0.242203	1.55537e-13
Tpm3	0.240693	1.01228e-16
Spred1	0.239844	1.24581e-06
Cep68	0.239032	4.75753e-07
Acin1	0.23772	5.08133e-08
Arhgdib	0.237619	7.04629e-12
Ddx46	0.236488	2.76872e-07
Scoc	0.236363	9.43409e-16
Pafah1b1	0.234643	3.98463e-11
Glg1	0.234202	3.15549e-07
Man1a2	0.233467	7.75561e-10
Dhx36	0.232879	4.7682e-06
Ncl	0.232606	2.55277e-08
Slc4a7	0.232556	6.29067e-05
Gm42418	0.231924	1.00992e-08
Mlec	0.230606	2.16936e-09
Cyfip1	0.230305	1.47663e-15
Glud1	0.2303	3.4375e-05
Rbm25	0.230294	1.26379e-11
Asph	0.230284	4.96666e-08
Scaf11	0.230062	1.31029e-08
Tln1	0.22999	3.53916e-11
Kmt2a	0.227923	4.12349e-06
Slc29a3	0.227836	3.74159e-11
Cdk5r1	0.226588	0.000114583
Tmx4	0.225905	0.0143182
Lacc1	0.225569	0.00018975
Fgfr1op2	0.223989	1.91582e-06
Dmxl1	0.223773	0.000171598
Golm1	0.223632	2.5792e-14
Smap2	0.22313	1.25901e-14
Eif4g2	0.223114	6.74845e-12
Ramp1	0.222578	6.66328e-07
Il7r	0.221334	0.001231
Me2	0.220671	1.82547e-14
Taf15	0.218935	3.05193e-07
Rapgef5	0.218926	3.36637e-07
Hba-a1	0.218585	7.68505e-16
Sparc	0.218423	1.7624e-24
Btbd7	0.218217	9.80078e-06
Sh3kbp1	0.2181	9.65443e-05
Rab11a	0.217795	2.85133e-10
Thrap3	0.217668	2.62962e-07
Pid1	0.217347	0.00281762
Wapl	0.217236	3.44952e-07
Adam10	0.217108	6.17924e-09
Rbbp6	0.21592	7.75778e-06
Papss1	0.215458	0.000269185
Cap1	0.214829	4.2601e-06
Tpr	0.214567	0.0012224
Pde3b	0.213437	7.34536e-10
Ncor1	0.213357	8.17391e-07
Dpp8	0.212912	4.69002e-05
Hps3	0.212556	8.88918e-05
Senp2	0.212318	0.000248805
Was	0.210919	3.30448e-05
Myh9	0.210886	5.37432e-06
Pitpnc1	0.210151	0.00188524
Kras	0.210017	0.000651566
Cbx1	0.209952	0.000107097
Slfn2	0.20937	0.000127442
Caprin1	0.209313	4.36487e-05
Ppfia4	0.209282	5.8644e-06
Basp1	0.209256	3.10656e-21
Gdi2	0.209125	1.82121e-11
Hltf	0.209111	9.90485e-06
Rab14	0.208476	8.88551e-13
Pcm1	0.207839	0.000930149
Osbpl8	0.207808	0.000257107
Bod1l	0.207754	0.000202817
Dcaf8	0.207631	1.59018e-06
Hnrnpd	0.207243	5.51484e-07
Tmem176a	0.207212	0.000297922
Zfp638	0.20701	2.26331e-05
Atxn7l3b	0.207003	2.39622e-07
Cd2ap	0.206999	2.00921e-05
Mef2a	0.206815	6.80162e-13
Gnaq	0.206643	7.50165e-05
Hsp90ab1	0.206513	1.17342e-08
Cx3cr1	0.206361	5.39835e-29
Rock2	0.206342	4.50247e-07
Reep3	0.206123	1.7766e-06
Ttc14	0.206015	1.45609e-07
Phf14	0.20592	7.43513e-08
Ptprc	0.205246	8.53809e-11
Ccni	0.205212	5.03157e-08
Smarca5	0.204536	3.16454e-05
Rbm26	0.204364	3.66626e-05
Zcchc11	0.204341	1.37921e-06
Birc6	0.204212	7.09819e-06
Cdk5rap1	0.203768	1.68243e-19
Cpsf6	0.203548	5.55313e-05
Evi2a	0.203316	3.54911e-05
Zfhx3	0.20331	8.75833e-15
Swap70	0.203099	0.000116709
Itgam	0.202539	3.0467e-11
Ulk2	0.202048	4.68604e-05
Paxbp1	0.20174	1.7124e-05
Zfp644	0.201384	0.000586653
Nipbl	0.201294	2.17838e-05
Os9	0.201289	9.48647e-08
Tanc2	0.200943	6.67787e-11
Luc7l2	0.200776	6.86413e-11
Ybx1	0.197987	7.84801e-07
Tia1	0.1978	0.000666144
Trip12	0.197624	0.000214908
Rgs7bp	0.197539	6.68373e-05
Top2b	0.197452	5.3511e-05
Dock10	0.196211	2.73716e-05
Nfia	0.196105	0.000854441
Morc3	0.196042	6.10894e-05
Arpc5	0.195917	9.99694e-06
Apc	0.195869	0.00234872
Usp34	0.195776	0.00144703
Camk2d	0.195234	1.71853e-05
Actr2	0.195165	4.75358e-07
Nrd1	0.194952	0.00015728
Npm1	0.19456	2.96424e-06
Xrn2	0.194441	0.00120715
Rtn4	0.194034	2.90968e-07
Mgat4a	0.193857	7.98123e-05
Vps35	0.193814	0.000417537
Foxn3	0.193729	8.31231e-08
Rab39	0.193539	0.000505072
Etnk1	0.193511	9.35828e-05
Tmem52	0.192851	0.000350974
Cdk6	0.192794	0.0116387
Cyth4	0.192673	9.02708e-11
Vps13c	0.192616	4.14266e-05
Tm6sf1	0.192426	5.10311e-06
Slc38a1	0.192222	0.0007842
Ogt	0.191899	0.000147103
Slc7a8	0.191798	0.000105993
Ddx17	0.19178	1.21685e-05
Phf20l1	0.191756	0.000229116
Rpn1	0.191645	0.000473681
Taok1	0.191552	0.000133356
Acap2	0.190787	0.00051338
Clcn3	0.190642	1.35175e-05
Tjp1	0.190504	6.49342e-05
Slf2	0.189765	0.00176213
Tbc1d5	0.189713	0.00256352
Sept7	0.189614	1.18462e-05
Gtf2h2	0.189592	7.63619e-06
Eif3c	0.189569	3.23603e-06
Fus	0.188901	1.54456e-11
Erp29	0.188789	1.47667e-14
Pld1	0.188672	0.00667638
Trib1	0.188576	0.0183775
Fry	0.188534	0.00592602
Brd1	0.188416	1.68624e-05
Fubp1	0.188015	0.0004133
Diaph2	0.187976	0.0086157
Hspa4	0.187229	4.71512e-05
Ssh2	0.187072	9.60717e-08
Hnrnpl	0.186884	1.45278e-05
Dnajc1	0.186842	0.00618832
Tax1bp1	0.186649	7.69497e-05
Cnot6l	0.186365	0.0337568
Fat3	0.186355	3.30566e-07
Rbm5	0.185951	0.0228237
Eif2ak2	0.185788	0.000285811
Ddx23	0.185423	0.000939534
Atp8a1	0.184371	0.00223738
Rnf111	0.18424	0.000520209
Arl6ip1	0.183334	5.53856e-08
Nr3c1	0.182798	0.00300209
Snx18	0.182469	0.000276618
B230219D22Rik	0.182088	0.00014845
St3gal5	0.181824	0.00574187
Dock4	0.181494	9.07031e-06
Vps37a	0.181439	0.00329823
Srrm1	0.180695	0.000451039
Cdv3	0.180661	0.0139851
Slc15a2	0.180197	1.81109e-17
Dpy19l4	0.179956	0.00226027
Ehd4	0.17995	0.00936207
Gm3448	0.179922	5.06102e-06
Maf	0.179876	3.18095e-06
Usp24	0.179493	0.007286
Srsf10	0.179352	0.000600109
Cdk11b	0.178451	0.000436354
Ankrd17	0.178296	0.00295201
Adam17	0.178093	0.00105367
Pdzd8	0.17802	0.00431658
Zmym4	0.177553	0.00128184
Purb	0.176834	2.09095e-05
Krit1	0.176815	0.0244522
Magt1	0.176721	0.0231819
Srsf11	0.176712	0.000102743
Mgat5	0.176379	0.00745085
Jmjd1c	0.17626	1.49661e-06
Prrc2c	0.175996	0.00502129
Zranb2	0.175426	2.169e-05
Kif21b	0.17515	0.0024223
Gspt1	0.175111	0.00278002
Arl4c	0.174781	0.00497493
Gatad2b	0.173811	0.0138681
Itgav	0.173798	0.00714382
Smad4	0.173602	0.00174019
Bmpr2	0.173154	0.0372057
Cdc42	0.172631	5.42977e-13
Atp8a2	0.172602	0.0371213
Ly6e	0.171991	2.10329e-05
Ap1s2	0.171825	0.000265453
Mpeg1	0.171745	1.53117e-05
Tab2	0.171162	0.000922908
Kmt2c	0.171089	0.00329433
Prex1	0.170714	0.0314614
Mtus1	0.170693	0.00595934
Ascc3	0.170177	0.0332466
Fam76b	0.170003	0.0258626
Asap1	0.169899	0.000407611
Pon2	0.168395	0.00596293
Cd180	0.168205	0.000749602
Rrbp1	0.168136	1.14811e-10
Cdk12	0.167987	0.00154934
Rasa1	0.16792	0.00913366
Bcl9	0.167115	0.0316307
Prdx5	0.166831	0.00086292
Herc2	0.166779	0.00121096
Tmed5	0.166449	0.00042005
Smarca2	0.166015	0.00503211
Picalm	0.164569	3.46273e-06
Syncrip	0.164547	0.0236363
Pip4k2a	0.164221	0.00891964
Herc1	0.164191	0.0012576
Mob1a	0.164002	0.00342088
Tet2	0.163776	0.00864867
Yy1	0.163332	0.0144851
Myo1f	0.163308	0.00900451
Mrc1	0.162929	0.000160202
Cwf19l2	0.162705	0.0363324
Zufsp	0.162632	0.000579586
Zeb2	0.162623	2.05251e-06
Fer	0.162562	0.000443636
Cd84	0.162298	0.00723081
Setd5	0.162292	0.0262519
Dusp6	0.162189	0.000322682
Calm1	0.161091	1.71185e-05
Cntrl	0.159943	0.0265184
Tcf4	0.159342	0.00414355
Ptpra	0.1593	0.00397738
Rbm39	0.158464	3.92942e-07
Cttnbp2nl	0.158032	6.99349e-05
Hpgds	0.157985	6.06591e-07
Clptm1l	0.156975	0.00439119
Anxa3	0.156382	2.526e-06
Arglu1	0.155971	1.20715e-06
Tmed10	0.155929	0.000405596
Hba-a2	0.15566	1.58003e-09
Spopl	0.155263	0.043521
Rasgrp3	0.154787	0.0100887
Zcchc6	0.154592	0.00225634
Clint1	0.152832	0.00248309
Tcf25	0.152769	0.0220444
Itgb5	0.152673	8.83796e-09
Bcap31	0.152578	0.0227154
Tacc1	0.152544	0.00786886
Dab2	0.151245	6.18243e-05
Sh3bgrl3	0.151144	0.000644131
Tmem176b	0.150962	0.000135055
Usp8	0.150745	0.0303479
Rnf214	0.149981	0.00452465
Arhgef40	0.149711	0.0162883
Plxdc2	0.149462	0.000140409
Sf3b3	0.149424	0.0248209
Bclaf1	0.149364	0.0292094
Fndc3b	0.148184	0.0322767
Siglech	0.146479	7.13467e-07
Arhgap5	0.146099	0.000502399
Abce1	0.145861	0.0127701
Pacsin1	0.145192	1.37183e-06
Hnrnpa0	0.145075	0.0336764
Msn	0.144889	0.0289021
Ywhae	0.144864	0.000957238
Rtn3	0.144789	0.0114843
Laptm5	0.144549	1.92181e-16
Snx6	0.143615	0.0434425
Grb2	0.143066	0.00370517
Ptpn1	0.141438	0.0240893
Igfbp4	0.141028	0.000741821
Ube2i	0.140786	0.0367395
Sf3b1	0.139603	0.0165074
Morf4l1	0.138961	0.00050502
Frmd4a	0.138553	0.000381984
Arpc2	0.137639	0.00422735
Zfp949	0.136986	4.86301e-06
Npc1	0.136834	0.0169987
Fcrls	0.135651	1.99655e-06
Stox2	0.13268	2.30944e-07
Sh3glb1	0.132525	0.00179198
Nsd1	0.132253	0.00787009
Adnp	0.131392	0.0187501
Mbnl1	0.130623	0.0129144
Snrnp70	0.127745	0.0045975
Arpc1b	0.127191	0.0056518
Nktr	0.125309	0.0153975
Fam49b	0.121923	0.0258584
Bin1	0.121791	0.000110076
Snx5	0.121678	0.045855
Tmsb4x	0.120165	1.46206e-10
Lrmda	0.119406	1.80551e-13
Arpc3	0.118303	0.0237783
Klrd1	0.116857	0.00837924
Hbb-bt	0.115375	0.00167977
Fgf13	0.114479	0.0169753
Rps8	0.103044	0.0207666
Layn	0.103039	0.0026507
Ly86	0.102515	0.0369694
Celf4	-0.100027	4.87267e-07
4930481A15Rik	-0.1007	0.00115515
Fhl3	-0.102149	1.04232e-07
Fau	-0.102336	0.0347076
Ablim1	-0.10394	4.68299e-05
Srprb	-0.104799	0.0413501
Rpl21	-0.107064	0.00192298
Arid5a	-0.108067	0.00136874
Hes1	-0.108638	4.84576e-05
Pde2a	-0.108745	1.79958e-10
Trem2	-0.109961	0.000134793
Dtx3	-0.111585	0.00161288
Ly9	-0.113893	1.35555e-06
Gal3st4	-0.115146	5.76151e-09
Ctsl	-0.116691	0.00178201
Cdc42ep3	-0.117821	3.336e-06
Vamp2	-0.118546	0.0113948
Abhd2	-0.118687	0.0100263
Ide	-0.119338	2.92035e-05
Psap	-0.122272	3.94747e-05
Meg3	-0.124304	7.55736e-07
Atp1b1	-0.124744	8.22707e-12
Car2	-0.125072	4.40825e-06
Rpl22	-0.125507	0.013684
Snhg11	-0.125749	9.43709e-09
Rpl28	-0.126221	0.0184903
Ftl1	-0.126524	2.22424e-05
Rpl6	-0.127149	0.00884502
Usmg5	-0.128738	0.00768036
Chst8	-0.129749	1.56022e-08
Rpl14	-0.134257	0.0325957
Gm11808	-0.135997	0.000565421
Rpl10-ps3	-0.136198	6.12639e-09
Myd88	-0.138236	0.00057688
Dnase2a	-0.14059	0.0282963
Tmem128	-0.141744	0.0395704
Ubb	-0.142005	0.000520687
Gadd45b	-0.142808	1.74372e-05
Fth1	-0.143598	4.53027e-07
Per1	-0.143731	0.00172149
Rpl35a	-0.144665	3.55089e-05
Rpl23	-0.144725	5.02605e-06
Ninj1	-0.144902	0.016275
Dcxr	-0.144934	1.07286e-05
Hspa5	-0.146443	0.0109103
B4galt1	-0.146454	0.00775991
Ypel3	-0.147127	0.0152754
Rpl30	-0.148188	2.1903e-05
Timm10b	-0.148963	0.0349608
Fam105a	-0.149501	0.000214818
Rpl36	-0.149559	2.77709e-06
Rpl34	-0.151566	6.73415e-06
Pttg1	-0.151841	0.000733266
Dnajb4	-0.152431	0.00105019
Tssc4	-0.155002	0.0377114
Selplg	-0.155454	1.35454e-05
Rps23	-0.155822	3.9277e-08
Trpm2	-0.156396	0.0217035
Tomm7	-0.15658	0.0238986
Hpgd	-0.158724	0.00017114
Hebp1	-0.161056	8.41554e-06
Snrpf	-0.165093	0.00197602
Timp2	-0.165375	9.76297e-06
Tnfaip2	-0.166203	0.000678507
Tspan13	-0.166352	0.0177287
Sorl1	-0.167158	2.78196e-12
Snhg9	-0.172115	5.76018e-08
Txnip	-0.172233	0.00552321
Cd300c2	-0.172586	7.20053e-08
Il10rb	-0.173544	0.00031875
Rpl35	-0.176454	1.15407e-05
Ost4	-0.178906	0.000545113
Gm16867	-0.179767	1.99011e-34
Kctd12	-0.181514	0.00482628
Snrpg	-0.184449	0.00134357
Sec61g	-0.185566	1.85815e-05
Bri3	-0.18593	0.000210818
Ier3	-0.187013	0.0351198
Chst1	-0.188307	1.40023e-12
Serinc3	-0.18916	1.10832e-23
AC149090.1	-0.190611	0.00257672
Rpl36al	-0.190695	0.000285203
Ctsz	-0.191825	4.73296e-13
Atp5e	-0.192346	2.86206e-05
Eif4a2	-0.192353	3.45828e-05
Btg2	-0.193682	0.00156958
Mcl1	-0.195477	0.00118159
Sbno2	-0.197346	1.00535e-05
Lsp1	-0.199048	1.18675e-09
Sat1	-0.199079	4.00512e-06
Egr1	-0.20053	0.036409
Srsf7	-0.200796	5.97795e-05
Fkbp5	-0.201307	1.28486e-05
H2-D1	-0.203255	6.7669e-06
Atp5k	-0.203262	0.00146433
Nuak2	-0.203595	1.44341e-09
Mlph	-0.206137	3.95362e-10
Adrb1	-0.208297	1.05192e-08
Hspa8	-0.21001	2.55687e-09
Ftl1-ps1	-0.211495	2.4629e-17
Tmem258	-0.22108	1.54972e-06
Rcbtb2	-0.221202	1.9812e-07
Slc1a3	-0.221431	1.64906e-08
Rpl36a	-0.2227	2.45694e-09
Casp4	-0.225551	9.6576e-09
Rpl27	-0.225939	1.60556e-11
E230001N04Rik	-0.225959	3.29937e-18
Hspa1a	-0.226936	2.69029e-05
Rac3	-0.228026	9.78727e-29
Cd83	-0.22882	0.000613238
Cd52	-0.233482	3.43095e-15
Csrnp1	-0.23647	7.92653e-09
mt-Atp8	-0.238261	3.90066e-09
H2-T23	-0.238351	8.84068e-10
Mt1	-0.238386	0.0362316
C5ar1	-0.238635	4.03738e-07
Ccrl2	-0.242876	1.90692e-06
Hk2	-0.244733	2.01834e-10
H2-K1	-0.247261	7.28305e-13
Rpl39	-0.248007	1.8645e-21
Tuba1b	-0.250255	1.66578e-11
Rpl37	-0.251852	2.1926e-23
Rpl41	-0.254945	9.4301e-25
Herpud1	-0.255753	3.68098e-08
Rpl37a	-0.255795	1.06007e-20
Ucp2	-0.262806	1.76979e-12
Fcgr2b	-0.26358	1.55683e-11
Rps27rt	-0.263653	1.08883e-17
Nr4a1	-0.265102	0.000386928
Cebpa	-0.265136	6.43825e-05
Fam46a	-0.27955	7.20655e-05
Hexb	-0.281682	8.85887e-83
Cd48	-0.283683	3.79297e-15
Irf1	-0.29733	1.90947e-10
Trf	-0.307056	1.42216e-26
Neat1	-0.318724	3.28884e-09
Tagap	-0.319314	5.64269e-11
Rhob	-0.342716	8.21073e-24
Rnaset2b	-0.346567	8.19998e-19
Klk8	-0.353949	2.72413e-23
Rps27	-0.355148	1.91077e-43
Ubc	-0.364987	7.26481e-21
Zfp36	-0.366962	6.99527e-10
mt-Co1	-0.371582	1.18386e-41
Rps21	-0.379651	1.56402e-57
Ier2	-0.381545	4.03979e-07
Srgn	-0.381929	5.26402e-27
Cebpb	-0.385291	5.5211e-16
Ddit4	-0.394384	9.15172e-35
Cd9	-0.398393	5.68517e-64
Ppp1r15a	-0.402572	1.48181e-11
Nfkbiz	-0.404418	1.96316e-05
Rps29	-0.405244	1.42401e-80
Rnaset2a	-0.424237	9.65404e-36
Junb	-0.427402	1.03725e-16
Dnajb1	-0.433846	4.17179e-09
Rpl38	-0.437134	1.79942e-51
Icam1	-0.443198	2.05734e-09
Ier5	-0.4433	1.59472e-16
Dusp1	-0.445356	1.85562e-06
Ctsh	-0.452376	4.86214e-65
Klf2	-0.453642	2.96992e-05
Mafb	-0.462449	6.46479e-18
mt-Cytb	-0.471374	6.92004e-75
Lyz2	-0.475948	4.87934e-36
Atf3	-0.47676	1.13337e-10
mt-Atp6	-0.492149	2.14032e-74
mt-Nd4	-0.492174	1.39531e-72
Rplp1	-0.500694	5.41564e-104
mt-Nd2	-0.520919	4.3661e-76
mt-Co2	-0.524487	7.88701e-76
Tsc22d3	-0.540258	5.06902e-22
Ptgds	-0.54316	7.49044e-52
Rps28	-0.557298	1.61317e-78
mt-Nd1	-0.573977	1.12164e-78
mt-Co3	-0.596603	2.27466e-97
Socs3	-0.626505	7.43047e-21
Enpp2	-0.65405	4.00751e-78
AC160336.1	-0.68346	2.10971e-29
Nfkbia	-0.689862	1.36543e-34
Ttr	-0.92286	3.42594e-176
mt-Nd3	-1.99713	0

[truncated: 14 more sheets: Supplementary Table 11, Supplementary Table 12, Supplementary Table 13, Supplementary Table 14, Supplementary Table 15, Supplementary Table 16, Supplementary Table 17, Supplementary Table 18, Supplementary Table 19, Supplementary Table 20, Supplementary Table 21, Supplementary Table 22, Supplementary Table 23, Supplementary Table 24]
